# Supplementary material for: Transcriptional regulation of miR-30a by YAP impacts PTPN13 and KLF9 levels and Schwann cell proliferation
Source: J Biol Chem. 2021 Jul 12;297(2):100962. doi: 10.1016/j.jbc.2021.100962 (PMC8348554; doi:10.1016/j.jbc.2021.100962)
Supplement: Supplemental Tables S1–S7 [file mmc2.xlsx]

## Sheet: Table Contents
Supplementary Tables
Table S1. List of antibodies.
Table S2. Primers used for qPCR and mutagenesis.
Table S3. YAP ChIP-seq peaks identified on miRNA promoters.
Table S4. miR-30a targets identified by miR Database and TargetScan.
Table S5. Genes downregulated by YAP identified through RNA-seq.
Table S6. Common targets of YAP and miR-30a.
Table S7. p-values and degrees of freedom from growth assay ANOVA calculations.

## Sheet: Table S1
Target Gene	Catalog number	Supplier	Purpose
Vinculin	V4505-.2ML	Sigma-Aldrich	Western blot
GAPDH	5174	Cell Signaling Technology	Western blot
Tubulin	T6199-200UL	Sigma-Aldrich	Western blot
YAP	4912	Cell Signaling Technology	Western blot, ChIP
PTPN13	PA5-72906	ThermoFisher	Western blot
KLF9	710921	ThermoFisher	Western blot
IRS-1	2382	Cell Signaling Technology	Western blot
phospho-IRS-1 (Tyr612)	44-816G	ThermoFisher	Western blot

## Sheet: Table S2
	Primer Name	Target Gene	Sequence
qPCR Primers	BACTIN_F	Actin	GGCATCCTCACCCTGAACTA
	BACTIN_R	Actin	AGAGGCGTACAGGGATAGCA
	PTPN13_F	PTPN13	GGATGAAGCCACTTACTCCAGC
	PTPN13_R	PTPN13	CTCCAGGCTTAGGAGGTGATGA
	KLF9_F	KLF9	GGAAACACGCCTCCGAAAAG
	KLF9_R	KLF9	CCGTTCACCTGTATGCACTCT
Mutagenesis Primers	PTPN13_mut_F	PTPN13	TTTCTAATCGACTATATATAGAATTTCCTGTAATATATTTATATAC
	PTPN13_mut_R	PTPN13	TTGATACATAGTCGATTTGCTACTTTTTTCTATGC
	KLF9_mut_F	KLF9	TGGGGGAAATCATGTGATTTTTTTTTTCTTCAGAAGTAACGC
	KLF9_mut_R	KLF9	TGATCACTGCTGACTCCC

## Sheet: Table S3
Gene Name	PeakID	Chr	Annotation
MIR22	Yap_catlast-only89i_peak_11156	chr17	promoter-TSS (NR_029494)
MIR30A	Yap_catlast-only89i_peak_23189	chr6	promoter-TSS (NR_029504)
MIR548H1	Yap_catlast-only89i_peak_8805	chr14	promoter-TSS (NR_031677)
MIR4329	Yap_catlast-only89i_peak_28849	chrX	promoter-TSS (NR_036255)
MIR3654	Yap_catlast-only89i_peak_5064	chr11	promoter-TSS (NR_037427)
MIR3926-2	Yap_catlast-only89i_peak_25670	chr8	promoter-TSS (NR_037495)
MIR4738	Yap_catlast-only89i_peak_12257	chr17	promoter-TSS (NR_038131)
MIR4492	Yap_catlast-only89i_peak_5912	chr11	promoter-TSS (NR_039713)
MIR4785	Yap_catlast-only89i_peak_15022	chr2	promoter-TSS (NR_039946)
MIR6124	Yap_catlast-only89i_peak_4512	chr11	promoter-TSS (NR_106739)

## Sheet: Table S4
miR-30a Targets
TNRC6A	CHST2	FAM91A1	BCL10	KLF12	REEP1	CHIC1	ENPP4	PDE5A
YAF2	CHL1	CACNB2	KPNA6	UBE2F	UBAC1	TASP1	EFNA3	SNX16
POLR3E	RARG	ELL2	EBF2	NAPG	PPIL4	PRDM13	FAM126B	TOX
PHTF2	PNKD	CSNK1A1	DACT1	ADO	TENM3	PPP1R2	IFNLR1	ZFY
ANKRA2	GRM3	SORCS3	ESCO1	RAB10	KPNA3	FOXD1	TCF7	TIA1
LHX8	CADPS	PDXDC1	GFPT2	KIAA0355	SLC35C1	BTBD10	AMOTL1	SLC9A8
CELSR3	TMEM87A	HOXA1	SCN8A	TBC1D10B	ARPC5	SALL4	ERMN	PRKRIR
EED	MIER3	DCTN4	IL1RAPL2	MSI2	GLI2	PPP1R1C	RPGRIP1L	SETD7
WDR7	ARID4A	TWF1	SKP2	ATP2B2	STX12	MAST3	ERRFI1	CBX3
BRWD3	SRSF7	SLC4A7	MBTPS2	ZBTB6	OMG	MESDC2	ANKRD13A	PEX5L
SCN2A	FNDC3A	DPY19L1	YWHAZ	STK35	NR5A2	UQCRB	PITPNM3	TRPC5OS
KLHL20	CARS	ZFAND5	MAPK8	PRICKLE1	SLC25A34	TRIM13	HACE1	DHX40
EEA1	EML1	ZBTB11	CSAD	DTWD1	CHMP2B	STAG2	PCDH10	RNF144B
RFX7	FAP	FAHD1	NEURL1B	AGO3	JPH4	ERCC6	ZFP91	MAGI3
PLEKHM3	MAN1A2	YPEL5	LMBR1	YIPF6	LIN28A	NAP1L2	TRDN	TACC1
NT5E	MEX3B	FAM214A	CARF	RHD	VPS13C	DIP2B	RSBN1	RARRES1
ANKRD17	B3GNT5	MAP3K13	MEIOB	TMEM56	RAB22A	SMIM11	IFFO2	DSP
STAC	KDM3A	BNC1	NRG3	YY2	CEP41	HLF	LPCAT2	DENND1B
STK39	PAPOLA	LCORL	ABCD2	NRBP1	STC1	PER2	BAZ2B	ARHGAP26
PDE7A	CBX2	MROH9	NEDD4L	ERLIN1	C10orf25	UCP3	STK17B	MRI1
PCGF5	WDR44	FKBP3	CTNND2	PFN2	MATR3	DGKD	MED28	PLAGL2
GMNC	MAST4	ENTHD2	PRLR	SLC35F1	SPAST	KCTD20	GRM5	KIAA1211L
EML4	MBNL2	UBE2I	ZCCHC6	FAM69A	WDR82	MBOAT1	ATP2A2	GRAMD2
RRAD	PPAPDC2	SEC22C	ACTR3C	NUP93	GIGYF2	GALNT3	LHX1	WBP1L
PPARGC1B	PCMTD2	CCNK	CCDC6	DDHD2	MAP3K12	USP48	STAG1	RAB2B
MBNL3	DSG2	NFATC2	RPS6KA2	SAMHD1	PITPNM2	PLA2G12A	FAM104A	TAB3
PIP4K2A	RAPGEF4	DNAJC13	NHLH2	CEP350	MAN1B1	SGMS2	TRMT5	MFAP3
SCN9A	WIPF1	PON2	NCAM1	NARG2	TFDP1	PLEKHO2	POU4F2	YOD1
PTP4A1	BCOR	CSNK1G1	JAK1	COL4A3BP	LHFPL2	TMOD2	C7orf55	CDC73
LRRC40	FAM210B	SON	SLC35D3	TMEM121	ZNF382	ZPBP2	ARID5B	SUPT3H
DDAH1	MARCHF6	KMT2A	SNX33	FLVCR1	IRF4	CEP76	LIMS1	KCNJ12
CCDC43	MMD	TBC1D15	USP45	KIAA1715	TAF4B	PDE4D	LRFN2	SIGLEC8
RTKN2	PDSS1	LRRC8D	ANO4	XPR1	SCYL3	IKBIP	KCTD3	OSTM1
KLF10	SCN3A	SOX9	SAMD8	SIX1	ESPN	CRKL	EPC1	EPB41L4B
CCDC97	KCNMB2	MKRN3	UBE2D3	RASD1	CELF3	TMEM35	SEPTIN7	SUCLG2
ALG10	RQCD1	CHKA	PGP	EPC2	ACVR1	ALS2	LHFPL3	KRTAP1-5
REEP3	DLL4	CPSF6	KIAA0408	JAKMIP2	TM4SF1	SEMA6D	BCL2L15	SLC16A14
TMEM181	SLC38A2	UBN1	PLXNC1	GNAI2	PTPRK	DPY19L3	VPS33A	NRP2
LCLAT1	PHACTR2	RUNDC3B	OTUD4	VPS26B	RNF165	HELZ	PALM2	TMEM263
EXTL2	NAALADL2	XPO1	SLC5A3	RNF169	SLCO6A1	PAPOLG	ALG6	TMED10
PPP3R1	B4GALT6	OXR1	HDAC9	TMEM170B	PPIP5K2	CREB1	MIA3	RANBP2
CAMK2D	LIMCH1	MCF2L	USO1	DSTYK	TDG	C10orf76	ZXDA	FRK
UBE2V2	ARF4	ACAP2	WDR64	TMEM47	MIB1	ZDBF2	ZFC3H1	PDCD2L
KIAA2026	FBXO45	ELMOD2	SEMA6B	GLDC	HNRNPA3	NEFM	FAM131B
STOX2	CALCR	UNC5C	PIP4K2B	REV1	NFIB	STXBP5	HLX
PTPN13	ADAM19	PPP1R12A	SHISA3	ARHGEF6	FAM49A	CAMTA1	COL9A3
LRRC17	PIGA	ATG5	RAP2C	NKX2-2	RAB8A	OR11A1	ARL15
PTGFRN	CHD1	DPYSL2	PGM1	CAMKK2	SNX30	KCTD8	ARHGAP32
CCNE2	ZDHHC17	BECN1	PAWR	ARL4A	MICAL1	ADAM12	LRRTM2
PRDM1	ENOX2	LRP6	VKORC1L1	FAM196A	NAGPA	TRMT10C	PGM3
PIK3CD	KIAA1804	SH3PXD2A	TULP4	NSG1	FAM46A	RSF1	PLIN3
ADAMTS9	SH2B3	PAFAH1B2	PRUNE2	CHST1	YPEL2	GRIN2A	ZFAND1
USP37	RAD23B	SP4	NEUROD6	SETD3	LMBR1L	PROSER1	C3orf58
NRIP1	HCFC2	ARID1A	LPGAT1	ATG2B	UGT2A3	RBM12	ECT2L
FOXG1	UBE2J1	AFAP1L2	DOK5	TTLL2	HNRNPC	CTDSPL2	RRN3
SNX18	AFF4	CNOT6	RMND5A	GPCPD1	ABHD10	SLC7A5	TDRP
ZBTB41	ACTC1	AVL9	MYO1H	LRRC8C	IL36RN	TRPS1	RPIA
ATG12	SHOC2	RORA	FBXO32	SCARA5	CCDC178	RAI14	TTN
COL13A1	SH3RF1	HIC2	CDK19	CYP3A5	ADAMTS3	MGEA5	GLCCI1
FAM160B1	ZBTB44	KMT2C	PPTC7	LYN	ERCC4	AIDA	NUFIP2
FRZB	RFX6	AMOTL2	PHIP	FRMPD1	ARID4B	ZNF644	DAG1
BRD1	GOLGA4	CPNE8	SLC6A9	NFATC3	ATP2B1	ZNF148	ZCCHC2
ZMYND8	TAOK1	GLCE	TXNDC5	EIF5A2	A1CF	DGKH	NHS
LRRK2	ACTR1A	EXOC6	GABRB1	FAM13A	EAF1	TSPYL5	GAN
SCN1A	PRKAA2	GALNT7	KIF16B	S100PBP	TMCC1	SLC1A2	PCDH9
ZNF608	RUNX2	KIAA0226L	ADRA1D	PDS5B	ADRA2A	STOML1	RNF157
OTUD6B	PICALM	PTPN2	PLXNA2	TP53INP1	LOC101060521	SMIM14	IER2
SLC12A6	P4HA2	KIF11	FAM83F	EPDR1	SSH2	DGKZ	TBC1D2B
KLHL28	NF1	PAXBP1	CBFB	ADAM22	JARID2	DLGAP1	DOCK7
ABCC9	STIM2	LARGE	SLC25A36	CSMD3	SPTSSB	SMAP1	SLC38A7
YTHDF3	ABI3BP	SNX10	DLGAP4	RAB32	NECAB1	CTHRC1	TECRL
ZNRF1	PSMD7	LYPLAL1	VAT1	IRS1	TSEN15	ZFP36L2	TMEM87B
GRIA2	FRMD6	RASA1	SOCS1	MAGI2	ICK	FAM208A	WDR26
SETD5	MFSD6	PPFIA2	ZNF518A	GCSAM	MCC	MTA1	UBN2
TTLL7	RAB23	GOLGA1	VAT1L	SLC30A4	PITPNC1	SEC62	CA13
PPP4R4	GATM	RPRD1A	IP6K3	PCDH20	AP3S1	GAREM	WWP1
ITGA6	TRPM7	SPEN	SIX4	MEIS2	CHD7	H6PD	FXR1
FLVCR2	CCDC117	SRSF10	NEFL	DDIT4	GPR125	NOV	LCOR
PAPD4	FNIP2	FAM110B	SLC35B4	SLC36A4	NDUFC2	VOPP1	WWTR1
LPPR4	KSR1	BRAP	SGCB	MZT1	C4orf19	CD2AP	SYNCRIP
DNMT3A	NFAT5	NADK	PPARGC1A	GMEB2	ASCC3	SIKE1	EDNRA
LIN28B	ARAF	USP2	GNG10	UBE2V1	LYRM7	SEPTIN6	KCNA4
STX16	CCNT2	RAB38	SPG20	CACHD1	GJA1	CDCA7	SCAMP1
RAP1B	ZNF280B	SOCS3	ACTBL2	MARK1	GALNT13	CLDND1	MED12L
GSKIP	ABL1	ADAMTS6	LGI1	IL1A	SPOCK3	RAPH1	ADRA2B
PCDH17	NDEL1	GALNT1	COL8A1	RAB11A	CMTM4	TM4SF20	MAP3K5
BNIP3L	SEC24A	ZBTB18	GRHL1	KCTD9	KIAA1211	NFYB	PPP1R9A
SLC35A3	R3HDM1	DET1	TMEM229A	CAPN5	CAMK4	GALNT2	DBF4
ANKHD1	SAMD4A	NUS1	STRIP1	KXD1	FBXL17	EPB41	C18orf42
CAPZA1	FZD3	HNRNPUL2	ZCCHC24	OCRL	CCNY	ZNF746	DLGAP2
EDEM3	PPID	MTDH	CFL2	IFNAR2	UFM1	GALR1	ATP6V1B2
CALU	CDK12	SEC23A	CCNA1	PAK7	CA10	SEPTIN8	CCDC34
RAPGEF2	HIVEP1	SDAD1	RP11-16E12.2	SSX2IP	HERC2	GTF2H1	ZYG11B
DESI2	SCML1	C9orf72	FGD6	CCDC120	EMB	ARL13B	USP47
RIMBP2	NECAP1	ATAD2B	CDC37L1	AKIRIN1	PAPOLB	PRRT2	YTHDC1
CLOCK	FAM43A	KLF9	LRCH2	JOSD1	ZDHHC20	TLL1	PABPC1L2A
BDP1	NEDD4	ME1	CUL2	SYNGR3	MYBL2	NPAS3	SMDT1
MAML1	ZBTB39	RAB4B	ELOVL7	FBXO34	GNPDA1	PGM2	JDP2
FYCO1	ZNF521	PNN	LIN7C	TNKS	UBE3C	GCLC	PABPC1L2B
CBLB	PPP1R14C	DOLPP1	SYPL1	BAHD1	GZF1	PIP5K1B	ABHD5

## Sheet: Table S5
gene	locus	sample_1	sample_2	value_1	value_2	log2(fold_change)	test_stat	p_value	q_value
A1BG	chr19:58858171-58874214	WT_low	WT_high	2.69855	4.48631	0.733344	1.48061	0.01385	0.0286724
AARS	chr16:70286296-70323412	WT_low	WT_high	117.759	162.518	0.464764	2.83655	5e-05	0.000170937
ABCA2	chr9:139901685-139931234	WT_low	WT_high	2.11166	3.39853	0.686535	2.95192	5e-05	0.000170937
ABCB8	chr7:150725508-150744869	WT_low	WT_high	7.29322	11.2816	0.629348	3.12597	5e-05	0.000170937
ABCC5	chr3:183637723-183735727	WT_low	WT_high	5.03835	6.91461	0.456697	1.56657	0.0077	0.0170252
ABHD16A	chr6_ssto_hap7:2985531-3001955	WT_low	WT_high	23.0641	28.2931	0.294801	1.50233	0.0085	0.0185834
ABI1	chr10:26986594-27150016	WT_low	WT_high	21.7549	29.7089	0.449553	2.33198	5e-05	0.000170937
ABI2	chr2:204192961-204296896	WT_low	WT_high	7.44902	8.90422	0.257439	1.35153	0.0193	0.0384148
ABLIM3	chr5:148521045-148640001	WT_low	WT_high	8.58771	16.3641	0.930191	4.74238	5e-05	0.000170937
ACAA1	chr3:38080695-38178733	WT_low	WT_high	26.8963	32.7052	0.282111	1.43837	0.01225	0.0257194
ACACA	chr17:35441926-35766902	WT_low	WT_high	3.14356	3.82847	0.284369	1.3988	0.01545	0.031576
ACAD11	chr3:132276981-132593050	WT_low	WT_high	3.84072	6.60612	0.782428	1.72421	0.0051	0.0118
ACAT1	chr11:107992257-108018891	WT_low	WT_high	55.2259	67.6645	0.293054	1.6806	0.0031	0.00753912
ACO1	chr9:32384600-32450832	WT_low	WT_high	59.5318	85.0085	0.513948	3.08774	5e-05	0.000170937
ACOT2	chr14:74034323-74042362	WT_low	WT_high	9.08261	14.1685	0.641507	2.61164	5e-05	0.000170937
ACOT8	chr20:44462469-44486048	WT_low	WT_high	22.131	28.7808	0.379036	1.32424	0.0208	0.0410555
ACSL3	chr2:223725731-223808119	WT_low	WT_high	32.5919	42.6903	0.389392	2.26253	0.00015	0.000478204
ACTR1A	chr10:104238985-104262512	WT_low	WT_high	78.0432	90.7536	0.217682	1.29143	0.025	0.0482653
ACVR1	chr2:158592957-158732374	WT_low	WT_high	8.30298	12.3061	0.567672	2.71233	5e-05	0.000170937
ADAM10	chr15:58887402-59042177	WT_low	WT_high	30.6942	45.6748	0.573434	3.36333	5e-05	0.000170937
ADAM17	chr2:9629410-9695917	WT_low	WT_high	5.4519	7.62744	0.484441	2.19469	0.00015	0.000478204
ADAMTS7	chr15:79051544-79103773	WT_low	WT_high	4.80139	5.91268	0.30036	1.37146	0.0182	0.036476
ADCK4	chr19:41197433-41222790	WT_low	WT_high	4.36239	8.20075	0.910636	3.42138	5e-05	0.000170937
ADCY4	chr14:24787554-24804277	WT_low	WT_high	0.615722	1.44631	1.23203	2.91571	5e-05	0.000170937
ADCY7	chr16:50300450-50352045	WT_low	WT_high	3.01151	4.99947	0.731286	3.01499	5e-05	0.000170937
ADGRA2	chr8:37654400-37707431	WT_low	WT_high	3.30994	6.27434	0.922657	3.19581	5e-05	0.000170937
ADGRE5	chr19:14491955-14519537	WT_low	WT_high	36.3553	50.1773	0.464869	2.62163	5e-05	0.000170937
ADGRG1	chr16:57653604-57698951	WT_low	WT_high	4.78268	8.23756	0.784397	3.51604	5e-05	0.000170937
ADH5	chr4:99992129-100009939	WT_low	WT_high	48.7045	60.8226	0.320553	1.85754	0.00145	0.00380678
ADM2	chr22:50919984-50924866	WT_low	WT_high	0.157051	0.672327	2.09793	3.31998	5e-05	0.000170937
ADORA2A	chr22:24666784-24890783	WT_low	WT_high	2.26794e-54	1.69216	178.962	3.31871e-51	0.0012	0.00320919
ADPRH	chr3:119298279-119308792	WT_low	WT_high	0.696007	1.09837	0.658187	1.66052	0.00345	0.00830302
AEBP1	chr7:44143959-44154164	WT_low	WT_high	10.8229	19.5693	0.8545	4.36812	5e-05	0.000170937
AFF3	chr2:100163715-100759037	WT_low	WT_high	1.96522	4.37782	1.15552	5.2475	5e-05	0.000170937
AGL	chr1:100315639-100389579	WT_low	WT_high	1.87567	2.4319	0.374682	1.59754	0.00485	0.0112765
AGPAT1	chr6_ssto_hap7:3468303-3493616	WT_low	WT_high	13.5596	18.4832	0.446898	1.75704	0.0025	0.00621566
AGRN	chr1:955502-991499	WT_low	WT_high	1.49876	3.39569	1.17993	4.4985	5e-05	0.000170937
AGTPBP1	chr9:88161453-88356944	WT_low	WT_high	3.68236	4.64063	0.333691	1.44454	0.0129	0.0269242
AGTR1	chr3:148415657-148460790	WT_low	WT_high	2.06893	3.31368	0.679548	2.17371	5e-05	0.000170937
AHCYL2	chr7:128864854-129070052	WT_low	WT_high	2.52911	3.46469	0.454096	1.90503	0.0012	0.00320919
AHNAK2	chr14:105403590-105444694	WT_low	WT_high	0.635397	1.49031	1.22988	5.16973	5e-05	0.000170937
AHR	chr7:17338275-17385775	WT_low	WT_high	36.2043	47.1546	0.381236	2.27525	5e-05	0.000170937
AIDA	chr1:222841354-222885864	WT_low	WT_high	3.14302	4.72978	0.58962	2.31367	0.00015	0.000478204
AK9	chr6:109814058-110012415	WT_low	WT_high	1.04135	1.62254	0.639796	1.6872	0.00455	0.0106498
AKR1A1	chr1:46016454-46035723	WT_low	WT_high	71.5574	87.3765	0.288146	1.59625	0.00485	0.0112765
AKR1B1	chr7:134127106-134143888	WT_low	WT_high	312.395	441.555	0.49922	3.04935	5e-05	0.000170937
ALDH1L2	chr12:105413561-105478341	WT_low	WT_high	5.3736	12.1149	1.17282	6.23862	5e-05	0.000170937
ALDH3A2	chr17:19552063-19580908	WT_low	WT_high	12.9473	19.9815	0.626016	3.29124	5e-05	0.000170937
ALDH3B1	chr11:67776016-67796749	WT_low	WT_high	13.2674	18.0811	0.446603	2.15025	0.00025	0.000766709
ALDH5A1	chr6:24495196-24537435	WT_low	WT_high	0.55719	0.874682	0.65059	1.781	0.0023	0.00576832
ALKBH5	chr17:18086866-18113267	WT_low	WT_high	90.0376	105.601	0.230017	1.3694	0.0165	0.0334526
AMZ2P1	chr17:62962667-62971703	WT_low	WT_high	1.57184	2.18396	0.47449	1.58921	0.0067	0.0150453
ANK2	chr4:113739238-114304896	WT_low	WT_high	0.598057	1.26747	1.08359	3.78274	5e-05	0.000170937
ANKIB1	chr7:91875547-92030698	WT_low	WT_high	5.66838	6.88157	0.2798	1.405	0.0161	0.0327467
ANKRD12	chr18:9136750-9285983	WT_low	WT_high	3.60099	5.44898	0.597593	3.07409	5e-05	0.000170937
ANKRD36C	chr2:96515295-96658068	WT_low	WT_high	0.62617	1.07553	0.78042	2.62145	5e-05	0.000170937
ANKRD50	chr4:125585203-125633887	WT_low	WT_high	3.00152	3.68937	0.297683	1.43945	0.0127	0.0265557
ANO10	chr3:43407817-43663560	WT_low	WT_high	30.6107	36.1893	0.241528	1.33782	0.02105	0.0414823
ANXA2P3	chr10:66585284-66586634	WT_low	WT_high	7.01269	9.45506	0.43112	1.63956	0.00465	0.0108587
ANXA4	chr2:69969126-70053596	WT_low	WT_high	21.1755	34.4044	0.700198	3.63883	5e-05	0.000170937
ANXA5	chr4:122589151-122618147	WT_low	WT_high	1152.9	1388.22	0.267972	1.65776	0.00385	0.00915958
ANXA7	chr10:75135188-75173841	WT_low	WT_high	95.508	114.71	0.264298	1.56289	0.00645	0.0145449
AP1S2	chrX:15843928-15873137	WT_low	WT_high	31.2094	39.4954	0.339707	1.8367	0.00125	0.00332969
AP2A1	chr19:50270179-50316567	WT_low	WT_high	23.0085	31.2045	0.439585	2.29104	0.00015	0.000478204
AP2A2	chr11:925808-1012245	WT_low	WT_high	7.36977	8.90934	0.273698	1.32043	0.0221	0.0433014
AP3B1	chr5:77298149-77590579	WT_low	WT_high	22.8288	27.1458	0.249871	1.40943	0.0137	0.0284017
AP5S1	chr20:3801170-3805954	WT_low	WT_high	16.3478	20.0319	0.293204	1.35964	0.01625	0.0330128
AP5Z1	chr7:4815261-4834026	WT_low	WT_high	9.26111	15.3301	0.72711	3.72255	5e-05	0.000170937
APBB1	chr11:6416353-6440702	WT_low	WT_high	24.827	35.1646	0.502209	2.5666	5e-05	0.000170937
APCDD1L	chr20:57034159-57089994	WT_low	WT_high	99.5672	117.499	0.23891	1.39694	0.01295	0.0270192
APH1B	chr15:63569748-63601325	WT_low	WT_high	3.17489	5.09146	0.681375	2.89349	5e-05	0.000170937
APLF	chr2:68694690-68807294	WT_low	WT_high	1.63793	3.12186	0.93053	3.3392	5e-05	0.000170937
APOC1	chr19:45417920-45422606	WT_low	WT_high	1.18839	3.40911	1.52039	1.57821	0.0186	0.0371781
APOL2	chr22:36622254-36636000	WT_low	WT_high	22.2216	31.9882	0.52558	2.81792	5e-05	0.000170937
APPBP2	chr17:58520509-58603601	WT_low	WT_high	8.12244	10.3017	0.342895	1.81344	0.00135	0.00356933
AQP11	chr11:77300679-77321401	WT_low	WT_high	1.16411	2.31026	0.988829	2.58229	5e-05	0.000170937
ARAP3	chr5:141032967-141061800	WT_low	WT_high	0.821293	1.48083	0.850434	2.69365	5e-05	0.000170937
ARHGAP12	chr10:32094325-32217804	WT_low	WT_high	6.7414	9.38323	0.477036	2.39217	5e-05	0.000170937
ARHGAP24	chr4:86396283-86923823	WT_low	WT_high	3.21257	5.04579	0.651354	2.81846	5e-05	0.000170937
ARL6IP5	chr3:69134089-69155239	WT_low	WT_high	73.6461	130.258	0.822694	4.81508	5e-05	0.000170937
ARL8B	chr3:5163929-5222601	WT_low	WT_high	39.6878	56.4872	0.50923	2.9406	5e-05	0.000170937
ARMCX3	chrX:100878119-100882831	WT_low	WT_high	31.7008	42.5986	0.426289	2.43586	5e-05	0.000170937
ARMCX6	chrX:100870107-100872991	WT_low	WT_high	14.9286	21.8013	0.546333	2.17366	0.0002	0.000624402
ARNT	chr1:150782180-150849244	WT_low	WT_high	5.57398	8.01474	0.523947	2.55857	5e-05	0.000170937
ARNT2	chr15:80696691-80890277	WT_low	WT_high	6.29965	9.37594	0.573691	2.9689	5e-05	0.000170937
ARRDC1	chr9:140500095-140513347	WT_low	WT_high	10.2123	13.5488	0.407859	1.33813	0.0208	0.0410555
ARV1	chr1:231114822-231136479	WT_low	WT_high	9.36891	12.9532	0.46735	1.92789	0.00095	0.00259546
ASAH1	chr8:17913924-17955160	WT_low	WT_high	33.6719	51.3435	0.608634	3.40154	5e-05	0.000170937
ASB7	chr15:101142754-101191904	WT_low	WT_high	3.86996	5.74681	0.570443	2.06893	0.00025	0.000766709
ASNS	chr7:97481428-97501854	WT_low	WT_high	34.5591	66.8321	0.951474	5.24006	5e-05	0.000170937
ASPHD1	chr16:29912146-29917377	WT_low	WT_high	1.78269	2.76313	0.632244	1.46422	0.0145	0.0298533
ATF2	chr2:175936977-176032934	WT_low	WT_high	10.5388	15.6849	0.573669	2.99348	5e-05	0.000170937
ATG10	chr5:81267843-81551216	WT_low	WT_high	2.98535	4.31352	0.530963	1.90247	0.00125	0.00332969
ATG13	chr11:46638825-46697568	WT_low	WT_high	15.8798	18.9039	0.251496	1.40048	0.0148	0.0304009
ATG14	chr14:55833108-55878576	WT_low	WT_high	2.44615	5.46979	1.16097	4.88554	5e-05	0.000170937
ATG16L2	chr11:72525450-72540680	WT_low	WT_high	2.73425	4.54703	0.733777	2.39286	5e-05	0.000170937
ATG2B	chr14:96747594-96829678	WT_low	WT_high	1.39632	1.95874	0.488303	2.14247	0.00035	0.00104432
ATM	chr11:108093558-108239826	WT_low	WT_high	1.59675	2.05029	0.360689	1.67379	0.0034	0.00819603
ATOX1	chr5:151122382-151138210	WT_low	WT_high	123.616	152.122	0.299365	1.4315	0.01305	0.0272036
ATP5D	chr19:1241748-1244824	WT_low	WT_high	80.6686	113.297	0.490032	2.3527	0.00015	0.000478204
ATP6AP2	chrX:40440215-40465888	WT_low	WT_high	144.868	169.049	0.222698	1.33999	0.01925	0.0383273
ATP6V0A1	chr17:40610861-40674597	WT_low	WT_high	7.92526	13.6753	0.787046	3.97522	5e-05	0.000170937
ATP6V0C	chr16:2563726-2570224	WT_low	WT_high	78.3137	109.104	0.478362	2.50675	5e-05	0.000170937
ATP6V0E2	chr7:149564782-149577801	WT_low	WT_high	13.264	17.2828	0.381818	1.66804	0.004	0.00948414
ATP6V1B2	chr8:20054703-20079207	WT_low	WT_high	83.3911	135.478	0.700092	4.21836	5e-05	0.000170937
ATP6V1F	chr7:128502856-128505903	WT_low	WT_high	251.972	344.439	0.450987	2.56689	5e-05	0.000170937
ATP7A	chrX:77166152-77305892	WT_low	WT_high	1.39615	2.38279	0.771196	3.2072	5e-05	0.000170937
ATRX	chrX:76760355-77041755	WT_low	WT_high	5.02626	6.27423	0.319954	1.7091	0.00305	0.0074306
ATXN1	chr6:16299342-16761721	WT_low	WT_high	0.897217	1.13229	0.335715	1.27847	0.0259	0.0497983
AVPI1	chr10:99437180-99447015	WT_low	WT_high	18.9427	31.407	0.72944	3.36512	5e-05	0.000170937
B3GAT3	chr11:62382767-62389647	WT_low	WT_high	14.2104	17.6328	0.311311	1.36058	0.01695	0.0342565
B4GALT1	chr9:33110638-33179981	WT_low	WT_high	13.6873	18.7707	0.455645	2.39502	5e-05	0.000170937
BAG6	chr6_ssto_hap7:2937601-2956785	WT_low	WT_high	8.97346	11.6658	0.378553	1.81116	0.00135	0.00356933
BAIAP2	chr17:79008946-79156964	WT_low	WT_high	1.71999	2.44265	0.506042	1.54362	0.00685	0.0153455
BAIAP2-AS1	chr17:79002932-79008519	WT_low	WT_high	0.580122	1.04489	0.848916	2.2087	0.0001	0.00032812
BAK1	chr6:33540322-33548070	WT_low	WT_high	10.3667	12.8815	0.313344	1.40969	0.01485	0.0304917
BANP	chr16:87985037-88110924	WT_low	WT_high	6.31071	8.08776	0.357938	1.40618	0.01435	0.0295773
BAZ2A	chr12:56915608-57030163	WT_low	WT_high	3.16998	4.29037	0.436626	1.57741	0.00715	0.0159432
BBS10	chr12:76738265-76742222	WT_low	WT_high	9.11163	11.7566	0.367693	1.82895	0.0011	0.00296661
BBS7	chr4:122745483-122791652	WT_low	WT_high	6.55909	8.29356	0.338496	1.48898	0.0097	0.0209003
BBX	chr3:107241782-107530176	WT_low	WT_high	7.74479	9.88318	0.35175	1.92335	0.00065	0.00183772
BCAS3	chr17:58755171-59470199	WT_low	WT_high	4.61542	7.17835	0.63719	2.83768	5e-05	0.000170937
BCAS4	chr20:49411430-49493714	WT_low	WT_high	17.8973	24.8652	0.474382	2.08165	0.0001	0.00032812
BCAT1	chr12:24962957-25102393	WT_low	WT_high	32.7269	46.8421	0.517328	3.15242	5e-05	0.000170937
BCKDK	chr16:31119614-31124112	WT_low	WT_high	62.3854	74.16	0.249433	1.41437	0.0143	0.0294889
BCL2L11	chr2:111878490-111926022	WT_low	WT_high	0.881779	1.57105	0.833238	1.61935	0.0008	0.00222044
BEX4	chrX:102470019-102472128	WT_low	WT_high	0.526992	2.65171	2.33107	3.05659	5e-05	0.000170937
BHLHB9	chrX:101975641-102007369	WT_low	WT_high	2.32714	4.08205	0.810733	3.1908	5e-05	0.000170937
BLOC1S4	chr4:6717841-6719387	WT_low	WT_high	15.5848	21.9123	0.491599	2.16282	0.00045	0.00131466
BMF	chr15:40380090-40401085	WT_low	WT_high	0.0956948	1.15448	3.59266	4.50924	5e-05	0.000170937
BMPR2	chr2:203241049-203432474	WT_low	WT_high	2.57837	3.53987	0.457236	2.26463	0.0001	0.00032812
BNC2	chr9:16409500-16870786	WT_low	WT_high	3.49356	5.16722	0.564692	2.98782	5e-05	0.000170937
BRI3	chr7:97910978-98030427	WT_low	WT_high	21.522	41.1282	0.934314	2.52692	5e-05	0.000170937
BROX	chr1:222885894-222908538	WT_low	WT_high	16.4114	24.0615	0.552023	1.962	0.00185	0.00474176
BTBD19	chr1:45274153-45279801	WT_low	WT_high	1.73447	3.43111	0.984183	2.37612	0.00045	0.00131466
BTN3A1	chr6:26402464-26415444	WT_low	WT_high	2.29797	5.82423	1.34171	5.20555	5e-05	0.000170937
C11orf45	chr11:128761312-128787951	WT_low	WT_high	1.07947	1.65252	0.614354	1.83409	0.0018	0.0046256
C11orf49	chr11:46958239-47198676	WT_low	WT_high	14.256	21.1226	0.567215	1.3363	0.02295	0.0447573
C11orf54	chr11:93474759-93496268	WT_low	WT_high	4.55049	6.59327	0.534973	2.13865	0.0002	0.000624402
C11orf63	chr11:122753235-122830430	WT_low	WT_high	1.19814	1.93434	0.691038	1.6539	0.00315	0.00764917
C11orf68	chr11:65684282-65686531	WT_low	WT_high	50.7535	75.0351	0.564058	3.04232	5e-05	0.000170937
C11orf96	chr11:43964105-43965433	WT_low	WT_high	26.9395	35.1901	0.385448	1.59814	0.0052	0.0120079
C14orf119	chr14:23527773-23569665	WT_low	WT_high	38.079	48.8143	0.358308	1.90749	0.001	0.00271948
C14orf28	chr14:45366506-45381120	WT_low	WT_high	2.03086	3.53023	0.79767	2.74747	5e-05	0.000170937
C14orf93	chr14:23456109-23479410	WT_low	WT_high	1.95029	2.61181	0.421362	1.23111	0.024	0.0465558
C15orf52	chr15:40623652-40633168	WT_low	WT_high	4.31	7.63578	0.82509	3.86889	5e-05	0.000170937
C16orf62	chr16:19566736-19712485	WT_low	WT_high	18.7935	24.7648	0.398058	2.18906	0.00015	0.000478204
C16orf74	chr16:85741123-85784689	WT_low	WT_high	0.688031	1.49229	1.11698	1.44342	0.0179	0.0359446
C19orf24	chr19:1275519-1279243	WT_low	WT_high	19.8127	26.2815	0.407622	1.57568	0.00655	0.0147462
C19orf60	chr19:18699494-18703147	WT_low	WT_high	35.7208	56.589	0.663759	2.82964	5e-05	0.000170937
C19orf70	chr19:5678424-5688534	WT_low	WT_high	42.784	52.5878	0.297656	1.27329	0.0254	0.0489464
C1orf204	chr1:159796478-159832447	WT_low	WT_high	0.223091	0.909716	2.02779	3.07343	5e-05	0.000170937
C1orf216	chr1:36179476-36184790	WT_low	WT_high	16.5025	22.2935	0.433937	2.26445	0.0001	0.00032812
C1RL	chr12:7247145-7274447	WT_low	WT_high	0.722871	1.23614	0.774039	1.44454	0.00755	0.0167328
C20orf194	chr20:3229947-3388309	WT_low	WT_high	1.40662	1.92776	0.454692	1.77483	0.00245	0.00610425
C22orf39	chr22:19428409-19435755	WT_low	WT_high	11.2686	14.8911	0.40214	1.71421	0.00365	0.00873158
C2orf49	chr2:105953815-105965271	WT_low	WT_high	3.98797	5.46952	0.45576	2.01151	0.00055	0.00157888
C3orf18	chr3:50595455-50622421	WT_low	WT_high	4.97857	9.3342	0.906794	2.74542	5e-05	0.000170937
C4orf32	chr4:113066552-113110237	WT_low	WT_high	5.27951	7.42371	0.491735	2.03156	0.0003	0.000906829
C6orf62	chr6:24667262-24719403	WT_low	WT_high	110.051	129.902	0.239258	1.36693	0.01745	0.0351487
C7orf60	chr7:112459201-112579932	WT_low	WT_high	11.7255	14.9136	0.346979	1.79141	0.002	0.00508529
C9orf116	chr9:138387025-138391761	WT_low	WT_high	3.27028	5.108	0.643346	1.3226	0.02065	0.0407939
CABIN1	chr22:24407764-24574596	WT_low	WT_high	1.37503	1.91474	0.477685	1.87333	0.0017	0.00439444
CACNB1	chr17:37329708-37353956	WT_low	WT_high	2.40516	3.41426	0.505437	1.449	0.0114	0.0241235
CAMKK1	chr17:3763616-3796337	WT_low	WT_high	1.79455	3.36564	0.907256	3.13817	5e-05	0.000170937
CAMLG	chr5:134074169-134087850	WT_low	WT_high	11.5916	14.3878	0.311761	1.44485	0.01255	0.0262777
CAMTA2	chr17:4871286-4890960	WT_low	WT_high	10.5752	14.999	0.50418	2.58097	5e-05	0.000170937
CANX	chr5:179125929-179158639	WT_low	WT_high	213.072	246.914	0.212671	1.31859	0.0222	0.0434697
CAPN1	chr11:64948685-64979477	WT_low	WT_high	35.1118	44.5823	0.344514	1.91444	0.0009	0.00247095
CAPN10	chr2:241526132-241538526	WT_low	WT_high	4.30147	5.60258	0.381263	1.39096	0.01685	0.0340778
CAPN5	chr11:76777991-76837198	WT_low	WT_high	21.1905	25.7596	0.281693	1.57066	0.00565	0.0129232
CARF	chr2:203745322-203851208	WT_low	WT_high	0.351222	1.20537	1.77902	1.97863	0.00815	0.0179029
CARS2	chr13:111293756-111358527	WT_low	WT_high	36.1456	53.8216	0.574367	3.06655	5e-05	0.000170937
CASP9	chr1:15817895-15851285	WT_low	WT_high	1.58597	2.8109	0.825666	2.60139	5e-05	0.000170937
CAST	chr5:95997740-96149848	WT_low	WT_high	28.3922	34.8202	0.294429	1.45948	0.0113	0.0239371
CAT	chr11:34460471-34493607	WT_low	WT_high	34.7333	49.5189	0.511661	2.82821	5e-05	0.000170937
CBFA2T2	chr20:32077927-32237837	WT_low	WT_high	2.90522	4.19616	0.530422	2.45188	5e-05	0.000170937
CBR4	chr4:169908741-169931468	WT_low	WT_high	2.6672	3.39898	0.349776	1.32029	0.02225	0.0435592
CBWD2	chr2:114195267-114253781	WT_low	WT_high	2.70263	3.82919	0.502673	1.60439	0.0064	0.0144445
CCBL2	chr1:89401455-89458643	WT_low	WT_high	16.0967	20.6448	0.359012	1.40668	0.01565	0.031937
CCDC107	chr9:35658286-35665278	WT_low	WT_high	22.0052	30.0945	0.451657	1.7407	0.00275	0.00677064
CCDC22	chrX:49091926-49121288	WT_low	WT_high	10.4814	13.3466	0.348633	1.5556	0.00635	0.0143433
CCDC24	chr1:44457279-44497164	WT_low	WT_high	0.878116	2.43096	1.46905	1.54475	0.01225	0.0257194
CCDC61	chr19:46498718-46521874	WT_low	WT_high	1.15503	2.91228	1.33422	2.81626	5e-05	0.000170937
CCDC85B	chr11:65657874-65659106	WT_low	WT_high	147.462	184.477	0.3231	1.75489	0.0024	0.00599148
CCDC91	chr12:28410132-28703099	WT_low	WT_high	16.4475	19.7179	0.261642	1.31011	0.02245	0.0439021
CCNDBP1	chr15:43477465-43489375	WT_low	WT_high	6.65836	9.1939	0.465509	2.20776	0.0001	0.00032812
CCPG1	chr15:55609381-55800432	WT_low	WT_high	19.0418	28.1389	0.563395	2.74291	5e-05	0.000170937
CCR10	chr17:40831419-40833845	WT_low	WT_high	1.34457	2.93608	1.12675	2.08451	0.0012	0.00320919
CCS	chr11:66360689-66373490	WT_low	WT_high	18.8503	28.6812	0.605518	2.58385	0.0001	0.00032812
CCSAP	chr1:229456751-229478688	WT_low	WT_high	3.49217	4.60497	0.399068	1.75754	0.0028	0.00688121
CD109	chr6:74403625-74538041	WT_low	WT_high	2.35413	3.04661	0.372007	1.72174	0.003	0.00732078
CD151	chr11:832951-838835	WT_low	WT_high	355.263	421.984	0.248303	1.51558	0.0081	0.0178048
CD276	chr15:73976621-74006859	WT_low	WT_high	31.7282	49.0538	0.6286	3.60314	5e-05	0.000170937
CD27-AS1	chr12:6548166-6560884	WT_low	WT_high	3.68176	5.97932	0.699584	2.63383	5e-05	0.000170937
CD47	chr3:107761940-107809935	WT_low	WT_high	14.6749	18.3164	0.319786	1.774	0.0023	0.00576832
CD58	chr1:117057155-117113715	WT_low	WT_high	34.4118	43.2714	0.33051	1.65745	0.0035	0.00840943
CDC34	chr19:531732-542087	WT_low	WT_high	32.644	41.6608	0.351873	1.69834	0.00295	0.00721081
CDC37L1	chr9:4679552-4708398	WT_low	WT_high	6.89543	9.99437	0.535476	2.51269	5e-05	0.000170937
CDC42BPA	chr1:227177565-227505826	WT_low	WT_high	2.89624	3.54332	0.29092	1.40597	0.01445	0.0297594
CDC42EP5	chr19:54976208-54984437	WT_low	WT_high	2.24423	5.50784	1.29527	2.26716	0.0011	0.00296661
CDH24	chr14:23516269-23526747	WT_low	WT_high	3.57486	4.54346	0.345905	1.34179	0.01905	0.0379734
CDIPT	chr16:29869676-29874609	WT_low	WT_high	73.7262	90.2056	0.291041	1.64102	0.00405	0.00959028
CDKL3	chr5:133634114-133706738	WT_low	WT_high	0.492785	1.37482	1.48021	2.68775	0.0001	0.00032812
CDSN	chr6_qbl_hap6:2378425-2403713	WT_low	WT_high	0.378458	0.739701	0.966809	1.78595	0.0048	0.0111742
CEBPB	chr20:48801139-48809227	WT_low	WT_high	19.4655	41.1227	1.07901	4.88372	5e-05	0.000170937
CEBPG	chr19:33864574-33873592	WT_low	WT_high	16.2583	19.9766	0.29714	1.58565	0.0059	0.0134369
CELF2	chr10:11047258-11386673	WT_low	WT_high	6.165	7.70082	0.32091	1.68366	0.00365	0.00873158
CENPBD1P1	chr19:59086765-59095762	WT_low	WT_high	7.2569	9.70113	0.418799	1.9123	0.00065	0.00183772
CEP120	chr5:122680578-122759286	WT_low	WT_high	5.03678	6.14722	0.287434	1.33363	0.0181	0.0362969
CETN2	chrX:151995870-151999301	WT_low	WT_high	49.6528	59.6931	0.26569	1.34759	0.0205	0.0405314
CGRRF1	chr14:54976586-55005334	WT_low	WT_high	12.2015	16.2916	0.417068	1.77068	0.0017	0.00439444
CH25H	chr10:90965693-90967071	WT_low	WT_high	0.0695128	0.71194	3.3564	1.95019	0.02205	0.0432165
CHD4	chr12:6679247-6716599	WT_low	WT_high	10.3308	12.8224	0.311717	1.68658	0.00365	0.00873158
CHMP2B	chr3:87276412-87304698	WT_low	WT_high	22.8764	27.8158	0.282048	1.49842	0.0078	0.017221
CHMP5	chr9:33264876-33282067	WT_low	WT_high	31.7855	38.0006	0.257655	1.38393	0.01455	0.0299463
CHP1	chr15:41523436-41574083	WT_low	WT_high	7.72876	11.9815	0.632503	3.03115	5e-05	0.000170937
CHST2	chr3:142838617-142842856	WT_low	WT_high	1.15355	2.08943	0.857028	2.55667	5e-05	0.000170937
CIC	chr19:42772688-42799948	WT_low	WT_high	1.07405	1.52801	0.508589	1.63294	0.0053	0.0122123
CIITA	chr16:10971054-11018840	WT_low	WT_high	0.419021	1.65885	1.98509	4.4816	5e-05	0.000170937
CIPC	chr14:77564577-77583630	WT_low	WT_high	4.51947	7.49848	0.730443	3.37193	5e-05	0.000170937
CLCN3	chr4:170541671-170644338	WT_low	WT_high	6.08689	7.3335	0.268798	1.34619	0.02015	0.0399109
CLCN6	chr1:11822249-11907840	WT_low	WT_high	2.39387	4.91944	1.03915	3.72081	5e-05	0.000170937
CLDN12	chr7:90032647-90045268	WT_low	WT_high	14.3451	17.6262	0.297164	1.56135	0.00655	0.0147462
CLEC4A	chr12:8276227-8291203	WT_low	WT_high	0.324994	0.704749	1.11669	0.948277	0.016	0.0325711
CLIC2	chrX:154505495-154563990	WT_low	WT_high	0.452791	1.03214	1.18872	2.53015	0.0001	0.00032812
CLIP2	chr7:73703804-73820273	WT_low	WT_high	7.95172	12.5217	0.655086	3.28399	5e-05	0.000170937
CLIP3	chr19:36505400-36545664	WT_low	WT_high	4.83766	9.52678	0.977679	3.76194	5e-05	0.000170937
CLIP4	chr2:29320541-29406679	WT_low	WT_high	10.6769	13.6599	0.35545	1.7654	0.0018	0.0046256
CLN8	chr8:1711869-1734736	WT_low	WT_high	2.6823	3.79964	0.502394	2.25587	0.00035	0.00104432
CLSTN1	chr1:9711789-9884584	WT_low	WT_high	12.7382	16.8493	0.403523	1.67401	0.00375	0.00894676
CNEP1R1	chr16:50059116-50070999	WT_low	WT_high	19.8222	25.5271	0.364907	1.84575	0.0009	0.00247095
CNIH4	chr1:224544512-224567153	WT_low	WT_high	41.7804	52.1616	0.320161	1.59798	0.00485	0.0112765
CNTNAP1	chr17:40834631-40852011	WT_low	WT_high	1.72684	3.08853	0.838787	3.24562	5e-05	0.000170937
COL18A1	chr21:46825051-46933634	WT_low	WT_high	21.8659	33.27	0.605538	3.364	5e-05	0.000170937
COL4A3BP	chr5:74666927-74895646	WT_low	WT_high	3.91393	5.36441	0.454803	1.36513	0.01915	0.0381523
COL5A3	chr19:10070236-10121147	WT_low	WT_high	5.21891	7.43722	0.511015	2.39714	0.0001	0.00032812
COL6A1	chr21:47401662-47424963	WT_low	WT_high	584.355	701.576	0.263756	1.62166	0.00525	0.0121118
COL6A2	chr21:47518032-47552763	WT_low	WT_high	916.741	1084.33	0.242214	1.47563	0.0103	0.022045
COL6A3	chr2:238232654-238322850	WT_low	WT_high	5.32283	7.44996	0.48504	2.45223	5e-05	0.000170937
COMMD2	chr3:149456256-149470286	WT_low	WT_high	20.5729	24.4759	0.250619	1.38154	0.0146	0.030037
COMMD5	chr8:146075550-146078963	WT_low	WT_high	26.8044	32.9634	0.298394	1.41397	0.01265	0.026464
COMMD6	chr13:76099349-76123575	WT_low	WT_high	14.0243	17.4048	0.311562	1.42622	0.01445	0.0297594
CORO1B	chr11:67205517-67211292	WT_low	WT_high	39.2855	49.649	0.337769	1.79621	0.00135	0.00356933
CPD	chr17:28705941-28796675	WT_low	WT_high	7.80201	9.5718	0.294945	1.61765	0.0047	0.0109649
CPEB1	chr15:83211950-83378660	WT_low	WT_high	0.338463	1.96929	2.5406	4.44946	5e-05	0.000170937
CPNE3	chr8:87526655-87573726	WT_low	WT_high	24.2296	29.4461	0.281307	1.61738	0.00445	0.0104378
CPNE7	chr16:89642175-89663654	WT_low	WT_high	3.42287	6.03864	0.819017	2.9555	5e-05	0.000170937
CPNE8	chr12:39046001-39299420	WT_low	WT_high	2.3252	3.60646	0.633228	2.40544	5e-05	0.000170937
CPOX	chr3:98298289-98312455	WT_low	WT_high	5.87765	9.44616	0.684488	2.97112	5e-05	0.000170937
CPT1B	chr22:51007289-51021428	WT_low	WT_high	1.33123	2.38064	0.83859	1.48975	0.01075	0.0228985
CPZ	chr4:8594386-8621488	WT_low	WT_high	5.43924	6.9305	0.349555	1.33157	0.0212	0.0417323
CRAT	chr9:131857072-131873070	WT_low	WT_high	27.9989	41.2271	0.558222	3.03593	5e-05	0.000170937
CRBN	chr3:3191316-3221401	WT_low	WT_high	10.8948	14.925	0.454099	2.21276	0.0002	0.000624402
CREB1	chr2:208394615-208490055	WT_low	WT_high	2.45011	4.38318	0.839131	3.47474	5e-05	0.000170937
CREBL2	chr12:12764766-12798042	WT_low	WT_high	20.7256	26.4497	0.351834	1.94966	0.0009	0.00247095
CRIPT	chr2:46844310-46857315	WT_low	WT_high	1.88937	3.78477	1.0023	4.27229	5e-05	0.000170937
CRNKL1	chr20:20015004-20341346	WT_low	WT_high	7.11359	9.64446	0.439124	2.13383	0.0002	0.000624402
CROCC	chr1:17248444-17299474	WT_low	WT_high	0.937336	1.68544	0.846491	2.67527	5e-05	0.000170937
CRTAP	chr3:33155449-33189265	WT_low	WT_high	21.6082	26.5967	0.299665	1.74433	0.00215	0.00542891
CRTC2	chr1:153920147-153931132	WT_low	WT_high	3.78213	5.0503	0.417171	1.59368	0.0057	0.0130266
CRY2	chr11:45868668-45904799	WT_low	WT_high	3.45448	4.28523	0.310907	1.30798	0.02265	0.0442467
CRYAB	chr11:111779343-111797595	WT_low	WT_high	216.327	351.624	0.700816	3.95848	5e-05	0.000170937
CRYZ	chr1:75171171-75232360	WT_low	WT_high	16.7312	25.9934	0.635602	2.58823	5e-05	0.000170937
CRYZL1	chr21:34961647-35014160	WT_low	WT_high	12.2603	15.8953	0.374603	1.68781	0.00275	0.00677064
CSF1	chr1:110453232-110473616	WT_low	WT_high	18.8552	36.7756	0.963785	5.26623	5e-05	0.000170937
CSF2	chr5:131409484-131411863	WT_low	WT_high	0.150068	1.96267	3.70913	2.07679	0.01795	0.0360341
CSTB	chr21:45193545-45196256	WT_low	WT_high	69.242	100.615	0.539129	2.79957	5e-05	0.000170937
CTBP2	chr10:126676417-126849624	WT_low	WT_high	17.4833	23.0402	0.398175	2.13381	0.0003	0.000906829
CTC1	chr17:8128138-8151413	WT_low	WT_high	1.76022	2.50958	0.51169	2.10062	0.00015	0.000478204
CTDSP2	chr12:58213709-58240747	WT_low	WT_high	18.4989	31.3379	0.760466	4.28859	5e-05	0.000170937
CTHRC1	chr8:104383742-104395232	WT_low	WT_high	54.8162	72.914	0.411593	2.1784	5e-05	0.000170937
CTNNB1	chr3:41240941-41281939	WT_low	WT_high	17.4159	21.8064	0.324353	1.71821	0.003	0.00732078
CTNS	chr17:3539761-3599698	WT_low	WT_high	5.59888	11.6719	1.05984	1.68674	0.0073	0.0162419
CTPS2	chrX:16606121-16731102	WT_low	WT_high	3.66906	5.31841	0.535583	2.29535	5e-05	0.000170937
CTSA	chr20:44517110-44541003	WT_low	WT_high	230.927	275.345	0.2538	1.49424	0.00965	0.0208041
CTSS	chr1:150702671-150738433	WT_low	WT_high	0.570439	0.972229	0.769223	2.0413	0.0005	0.00144792
CTXN1	chr19:7989380-7991051	WT_low	WT_high	1.8984	3.82827	1.01191	2.03627	0.00145	0.00380678
CXorf23	chrX:19930979-19988382	WT_low	WT_high	1.03955	1.79068	0.784542	2.89569	5e-05	0.000170937
CXXC5	chr5:139028300-139062680	WT_low	WT_high	66.4284	112.267	0.757062	4.13732	5e-05	0.000170937
CYB5R3	chr22:43013845-43045405	WT_low	WT_high	135.642	181.841	0.422873	2.56375	5e-05	0.000170937
CYB5RL	chr1:54638026-54665746	WT_low	WT_high	1.96418	2.70555	0.461994	1.63813	0.0044	0.010334
CYSTM1	chr5:139554652-139623374	WT_low	WT_high	50.9012	75.7151	0.57288	2.88364	5e-05	0.000170937
D2HGDH	chr2:242673993-242708231	WT_low	WT_high	5.26081	6.97256	0.406405	1.55438	0.0074	0.0164379
DAG1	chr3:49506135-49573051	WT_low	WT_high	16.4694	19.4861	0.242657	1.34976	0.0181	0.0362969
DBNDD1	chr16:90071272-90114191	WT_low	WT_high	6.44578	11.5896	0.84641	2.7442	5e-05	0.000170937
DBT	chr1:100652477-100715409	WT_low	WT_high	1.31547	2.09024	0.668083	2.91911	5e-05	0.000170937
DCAF6	chr1:167885912-168045083	WT_low	WT_high	16.509	24.3127	0.558457	2.41	5e-05	0.000170937
DCTN1	chr2:74588280-74621008	WT_low	WT_high	40.7419	58.928	0.532439	3.13362	5e-05	0.000170937
DDIT4L	chr4:101107026-101136662	WT_low	WT_high	0.10518	0.670323	2.67199	3.23247	0.00045	0.00131466
DDX58	chr9:32455299-32526322	WT_low	WT_high	6.56127	8.04364	0.293873	1.45756	0.0126	0.0263701
DDX59	chr1:200613164-200663378	WT_low	WT_high	4.38248	5.65691	0.368264	1.41928	0.01375	0.0284927
DENND4C	chr9:19230762-19374266	WT_low	WT_high	2.95725	4.34992	0.556731	2.64802	5e-05	0.000170937
DFFB	chr1:3773830-3801993	WT_low	WT_high	1.13229	1.89735	0.744744	2.1178	0.0004	0.00118047
DFNA5	chr7:24737973-24797639	WT_low	WT_high	19.0327	26.5163	0.478397	2.4683	5e-05	0.000170937
DFNB31	chr9:117164359-117267736	WT_low	WT_high	0.761336	1.1385	0.580526	1.47042	0.0123	0.0258106
DGAT1	chr8:145515269-145550582	WT_low	WT_high	6.57367	8.91186	0.439027	1.33304	0.01925	0.0383273
DHRS4-AS1	chr14:24407939-24438488	WT_low	WT_high	5.51787	8.31484	0.591576	2.41209	5e-05	0.000170937
DIDO1	chr20:61509089-61569304	WT_low	WT_high	11.3244	14.0699	0.313176	1.37507	0.01615	0.0328384
DIP2A	chr21:47878861-47989926	WT_low	WT_high	4.44236	5.81606	0.388714	1.61234	0.0051	0.0118
DIP2C	chr10:320129-735608	WT_low	WT_high	4.77878	5.90599	0.305537	1.53426	0.0062	0.0140426
DIRC2	chr3:122513900-122599986	WT_low	WT_high	8.60852	14.6349	0.765573	3.77075	5e-05	0.000170937
DISP1	chr1:222988430-223179337	WT_low	WT_high	2.15152	3.26087	0.599903	2.47368	5e-05	0.000170937
DIXDC1	chr11:111797867-111893374	WT_low	WT_high	5.49328	6.77939	0.303488	1.30204	0.0242	0.0468974
DKK3	chr11:11984542-12030917	WT_low	WT_high	188.689	276.456	0.551039	3.40762	5e-05	0.000170937
DLG1	chr3:196769430-197030621	WT_low	WT_high	92.4598	111.628	0.271802	1.66418	0.0038	0.009054
DMC1	chr22:38914953-38966201	WT_low	WT_high	0.120156	0.83448	2.79597	0.861654	0.00485	0.0112765
DMKN	chr19:35988118-36004560	WT_low	WT_high	3.78551	7.06945	0.901111	2.45449	5e-05	0.000170937
DMPK	chr19:46272966-46285815	WT_low	WT_high	5.32554	11.1445	1.06534	4.32596	5e-05	0.000170937
DMXL1	chr5:118406781-118584824	WT_low	WT_high	1.36543	1.73301	0.343928	1.50122	0.00885	0.0192675
DNAJB1	chr19:14625575-14629371	WT_low	WT_high	57.0797	67.8725	0.24985	1.43621	0.0117	0.024685
DNAJB2	chr2:220144039-220151622	WT_low	WT_high	2.46112	3.66298	0.573702	1.61658	0.00545	0.0125164
DNAJC13	chr3:132136552-132257876	WT_low	WT_high	5.87851	7.02454	0.256952	1.33455	0.0206	0.0407078
DNAJC18	chr5:138745891-138775214	WT_low	WT_high	2.55155	4.18595	0.714184	3.05901	5e-05	0.000170937
DNAJC19	chr3:180701497-180707562	WT_low	WT_high	15.8781	20.8671	0.394188	1.75569	0.00205	0.00519972
DNAJC27	chr2:25166504-25194963	WT_low	WT_high	0.391176	0.899193	1.20081	3.09877	5e-05	0.000170937
DNAJC28	chr21:34860361-34864030	WT_low	WT_high	0.368184	1.12405	1.61021	2.38373	0.00065	0.00183772
DNM3OS	chr1:171810617-172381857	WT_low	WT_high	0.951517	1.69217	0.830576	2.2705	0.0003	0.000906829
DNPEP	chr2:220238179-220252662	WT_low	WT_high	29.3982	36.2119	0.300737	1.6262	0.0054	0.0124141
DOCK6	chr19:11309968-11373168	WT_low	WT_high	1.51326	2.26794	0.583718	2.20114	5e-05	0.000170937
DOCK9-AS2	chr13:99738976-99740879	WT_low	WT_high	0.413693	0.909949	1.13722	1.5626	0.01495	0.0306724
DPP7	chr9:140004991-140009195	WT_low	WT_high	42.2379	58.0413	0.458541	2.37329	5e-05	0.000170937
DPYSL2	chr8:26371708-26515693	WT_low	WT_high	81.5765	118.076	0.533494	3.24146	5e-05	0.000170937
DRAM1	chr12:102271104-102317401	WT_low	WT_high	19.6365	25.0479	0.351153	1.90357	0.0007	0.00196644
DSCR3	chr21:38595725-38639833	WT_low	WT_high	24.0311	30.8498	0.360359	1.98403	0.0003	0.000906829
DSTN	chr20:17550598-17588652	WT_low	WT_high	622.944	797.595	0.356554	2.19969	5e-05	0.000170937
DSTNP2	chr12:6993845-6994950	WT_low	WT_high	10.6736	13.8298	0.373729	1.42532	0.013	0.0271106
DTX3	chr12:57998404-58003587	WT_low	WT_high	2.03269	2.81022	0.467294	1.36302	0.0157	0.0320295
DUSP10	chr1:221874761-221915518	WT_low	WT_high	18.0121	24.3017	0.432095	2.24608	0.0001	0.00032812
DUSP19	chr2:183943286-183964722	WT_low	WT_high	0.614554	1.06004	0.786507	2.30697	0.0001	0.00032812
DUSP3	chr17:41843488-41856368	WT_low	WT_high	18.4739	28.8569	0.643427	3.56635	5e-05	0.000170937
DYM	chr18:46570171-46987079	WT_low	WT_high	24.3964	29.2595	0.262237	1.41222	0.01455	0.0299463
DYNC1H1	chr14:102430864-102517135	WT_low	WT_high	12.1415	14.56	0.262063	1.54258	0.0066	0.0148469
DYNC1I2	chr2:172543918-172606668	WT_low	WT_high	9.01764	11.5427	0.356155	1.79803	0.00155	0.00404458
DYNLRB1	chr20:33104188-33128762	WT_low	WT_high	152.551	185.605	0.282945	1.54025	0.00815	0.0179029
DYNLT3	chrX:37698088-37706889	WT_low	WT_high	33.2954	43.9023	0.398974	2.16739	0.00015	0.000478204
DYRK3	chr1:206808880-206822542	WT_low	WT_high	7.47664	11.2639	0.591239	2.54046	5e-05	0.000170937
DYSF	chr2:71680752-71913893	WT_low	WT_high	0.385239	0.919516	1.25512	3.2198	5e-05	0.000170937
EBF1	chr5:158122922-158526788	WT_low	WT_high	21.935	26.1478	0.253456	1.42849	0.0138	0.028582
EBI3	chr19:4229539-4237524	WT_low	WT_high	0.324473	1.61686	2.31703	2.79341	0.0013	0.00345067
ECE1	chr1:21543739-21672034	WT_low	WT_high	41.5176	55.5912	0.421136	2.47359	5e-05	0.000170937
ECI1	chr16:2289872-2301602	WT_low	WT_high	35.6276	65.4233	0.876811	4.13926	5e-05	0.000170937
ECM1	chr1:150480486-150486265	WT_low	WT_high	24.441	32.318	0.403034	2.1067	0.00015	0.000478204
EDA2R	chrX:65815481-65859140	WT_low	WT_high	0.373848	1.23026	1.71844	3.89183	5e-05	0.000170937
EEF2K	chr16:22217591-22300066	WT_low	WT_high	3.01874	4.03264	0.417779	1.914	0.00065	0.00183772
EFHC1	chr6:52284993-52360583	WT_low	WT_high	3.76543	6.43108	0.772245	3.67289	5e-05	0.000170937
EGLN1	chr1:231499496-231560790	WT_low	WT_high	10.2887	16.2805	0.662089	3.61997	5e-05	0.000170937
EHD2	chr19:48216600-48246391	WT_low	WT_high	283.644	431.626	0.605699	3.74232	5e-05	0.000170937
EHMT2	chr6_ssto_hap7:3180279-3190124	WT_low	WT_high	9.32526	14.7736	0.66381	3.30975	5e-05	0.000170937
ELMO2	chr20:44994689-45035271	WT_low	WT_high	18.8385	24.0665	0.353338	1.93039	0.0009	0.00247095
ELMOD3	chr2:85581842-85618875	WT_low	WT_high	4.02987	5.17993	0.362201	1.38142	0.0174	0.0350578
ELOVL4	chr6:80624528-80657315	WT_low	WT_high	2.75303	3.65866	0.410296	1.52688	0.0088	0.0191694
EPAS1	chr2:46524540-46613842	WT_low	WT_high	24.9927	36.5649	0.54895	3.14894	5e-05	0.000170937
EPB41L1	chr20:34679425-34820721	WT_low	WT_high	1.15111	1.73719	0.593726	2.1197	0.00025	0.000766709
EPDR1	chr7:37960162-37991542	WT_low	WT_high	115.398	142.549	0.304838	1.83069	0.00175	0.00451119
EPHB2	chr1:23037330-23247993	WT_low	WT_high	0.905537	1.40274	0.631405	2.48434	5e-05	0.000170937
EPHB4	chr7:100400186-100425143	WT_low	WT_high	9.59992	12.4235	0.371978	1.8169	0.0017	0.00439444
EPHX1	chr1:225997775-226070420	WT_low	WT_high	17.3941	23.5013	0.434144	1.58281	0.0055	0.0126177
EPN1	chr19:56186560-56207133	WT_low	WT_high	16.0289	21.2741	0.408423	1.92884	0.00065	0.00183772
EPRS	chr1:220046618-220321383	WT_low	WT_high	38.1835	47.4573	0.31368	1.51742	0.00955	0.0206136
EPS15	chr1:51819934-51984995	WT_low	WT_high	7.27952	9.70555	0.414967	2.10768	5e-05	0.000170937
EPS8L2	chr11:706119-727727	WT_low	WT_high	4.4496	6.3765	0.519089	2.06303	0.00035	0.00104432
ERAP2	chr5:96211643-96255406	WT_low	WT_high	0.375488	0.791554	1.07592	2.76961	5e-05	0.000170937
ERBB2	chr17:37844336-37884915	WT_low	WT_high	10.9232	14.9887	0.456479	2.37274	5e-05	0.000170937
ERF	chr19:42751712-42759316	WT_low	WT_high	2.39175	3.19039	0.415667	1.29801	0.0232	0.0451888
ERO1A	chr14:53106632-53162649	WT_low	WT_high	20.1005	24.2084	0.268278	1.52753	0.008	0.0176091
ESCO1	chr18:19109261-19180693	WT_low	WT_high	1.64832	3.01836	0.872767	3.26902	5e-05	0.000170937
ESYT1	chr12:56521985-56538460	WT_low	WT_high	61.9652	86.1618	0.47559	2.85991	5e-05	0.000170937
ETS2	chr21:40177230-40196878	WT_low	WT_high	13.4945	17.5189	0.376544	1.95915	0.00055	0.00157888
EVA1B	chr1:36787630-36789755	WT_low	WT_high	18.6122	24.753	0.411353	1.52564	0.0064	0.0144445
EVC2	chr4:5564145-5711275	WT_low	WT_high	2.95302	4.67553	0.662938	2.74902	5e-05	0.000170937
EVI2A	chr17:29421944-29704695	WT_low	WT_high	0.30997	1.26534	2.02932	1.82305	0.0055	0.0126177
EVI5L	chr19:7895160-7929862	WT_low	WT_high	5.83069	8.3211	0.513108	2.19986	0.00015	0.000478204
EXOC2	chr6:485137-693141	WT_low	WT_high	11.928	14.6701	0.298528	1.58184	0.0058	0.013233
EXOC4	chr7:132937822-133750513	WT_low	WT_high	14.7411	21.7908	0.563878	3.0248	5e-05	0.000170937
EXOC6B	chr2:72406443-73053177	WT_low	WT_high	4.45516	5.65008	0.342796	1.37889	0.01465	0.0301308
EZH1	chr17:40852292-40897071	WT_low	WT_high	3.50929	5.0509	0.525362	2.32362	5e-05	0.000170937
F2R	chr5:76011867-76031595	WT_low	WT_high	57.6565	72.1282	0.32308	1.92538	0.0006	0.00170841
FABP3	chr1:31838099-31845923	WT_low	WT_high	5.0634	14.084	1.47588	5.10591	5e-05	0.000170937
FAHD1	chr16:1877224-1922179	WT_low	WT_high	27.5732	33.9447	0.299923	1.48215	0.00995	0.0213852
FAIM	chr3:138327541-138352213	WT_low	WT_high	26.7495	32.7577	0.292322	1.29973	0.02365	0.0459573
FAM102A	chr9:130702860-130742812	WT_low	WT_high	6.83547	9.06997	0.408056	1.91458	0.001	0.00271948
FAM114A1	chr4:38869353-38947365	WT_low	WT_high	45.0813	56.6578	0.329746	1.95159	0.00075	0.00209377
FAM122C	chrX:133903595-133988641	WT_low	WT_high	1.70752	4.00724	1.23071	2.08487	0.0006	0.00170841
FAM127A	chrX:134166332-134167575	WT_low	WT_high	134.772	157.792	0.227505	1.28728	0.0257	0.0494562
FAM132B	chr2:239067648-239077532	WT_low	WT_high	2.68601	3.61654	0.429143	1.46255	0.01125	0.023845
FAM134A	chr2:220042938-220050197	WT_low	WT_high	11.0668	16.088	0.539748	2.85766	5e-05	0.000170937
FAM134B	chr5:16473146-16630078	WT_low	WT_high	0.504387	1.09254	1.11508	2.60064	5e-05	0.000170937
FAM134C	chr17:40731525-40767256	WT_low	WT_high	17.7076	23.6576	0.417935	1.48503	0.0095	0.0205173
FAM167B	chr1:32712817-32714461	WT_low	WT_high	0.914318	2.55371	1.48183	2.38663	0.0011	0.00296661
FAM173A	chr16:771141-776473	WT_low	WT_high	22.8821	37.2872	0.704463	2.60702	5e-05	0.000170937
FAM179B	chr14:45431392-45543634	WT_low	WT_high	2.66704	3.33981	0.324524	1.43418	0.0127	0.0265557
FAM189B	chr1:155216995-155225274	WT_low	WT_high	4.38962	7.39523	0.7525	2.9964	5e-05	0.000170937
FAM193B	chr5:176946789-176981548	WT_low	WT_high	1.93341	2.93387	0.601657	1.9836	0.00055	0.00157888
FAM195B	chr17:79780236-79791170	WT_low	WT_high	48.8176	67.4987	0.467459	2.29623	0.00015	0.000478204
FAM210B	chr20:54933982-54943718	WT_low	WT_high	15.5315	23.9657	0.625771	3.26743	5e-05	0.000170937
FAM213B	chr1:2517898-2564481	WT_low	WT_high	16.9504	21.0005	0.309101	1.55239	0.0076	0.0168296
FAM214B	chr9:35104117-35115893	WT_low	WT_high	9.19275	11.4686	0.319122	1.50013	0.00965	0.0208041
FAM21A	chr10:51827647-51893269	WT_low	WT_high	0.960756	1.59056	0.727288	2.3328	0.0001	0.00032812
FAM21C	chr10:46222647-46288412	WT_low	WT_high	2.08538	3.28621	0.656114	2.54767	5e-05	0.000170937
FAM229B	chr6:112391859-112423993	WT_low	WT_high	3.86789	6.44647	0.736963	1.72383	0.00515	0.0119049
FAM26E	chr6:116817650-116880031	WT_low	WT_high	6.65502	9.52683	0.517555	2.46747	5e-05	0.000170937
FAM53C	chr5:137620953-137685418	WT_low	WT_high	22.1694	26.9865	0.283668	1.49282	0.00925	0.0200369
FAM76A	chr1:28052489-28089423	WT_low	WT_high	2.34974	3.70184	0.655741	2.4276	0.00015	0.000478204
FAM87B	chr1:752750-755214	WT_low	WT_high	0.542681	1.49667	1.46358	2.88883	0.0001	0.00032812
FAM8A1	chr6:17600517-17611950	WT_low	WT_high	7.17389	9.1313	0.348064	1.71713	0.00305	0.0074306
FANCF	chr11:22644078-22647387	WT_low	WT_high	3.81297	4.90207	0.362476	1.44722	0.0095	0.0205173
FASN	chr17:80036213-80056106	WT_low	WT_high	5.77612	8.68522	0.588461	2.96783	5e-05	0.000170937
FBXL13	chr7:102453307-102715288	WT_low	WT_high	1.17206	2.59936	1.14912	2.12688	0.00035	0.00104432
FBXL14	chr12:1675158-1703331	WT_low	WT_high	1.73405	2.77554	0.678621	1.89809	0.00085	0.00234621
FBXL20	chr17:37408896-37557909	WT_low	WT_high	1.19423	1.72038	0.526648	2.2006	0.0005	0.00144792
FBXO10	chr9:37510888-37576250	WT_low	WT_high	1.77872	3.51937	0.984474	3.75992	5e-05	0.000170937
FBXO17	chr19:39432040-39466453	WT_low	WT_high	9.083	14.1083	0.635299	2.81361	5e-05	0.000170937
FBXO3	chr11:33762489-33796071	WT_low	WT_high	16.5974	21.6937	0.386321	1.89273	0.001	0.00271948
FBXO31	chr16:87360592-87425713	WT_low	WT_high	7.62798	10.6621	0.483124	2.48195	5e-05	0.000170937
FBXO33	chr14:39865576-39901704	WT_low	WT_high	2.67479	3.7017	0.468765	1.98439	0.00045	0.00131466
FBXO46	chr19:46213886-46234151	WT_low	WT_high	4.32404	5.70668	0.400271	1.51992	0.0083	0.0181942
FBXO6	chr1:11724149-11734409	WT_low	WT_high	2.31872	3.72464	0.683771	1.94801	0.00135	0.00356933
FBXW5	chr9:139834884-139839206	WT_low	WT_high	83.9726	100.973	0.265978	1.54231	0.00645	0.0145449
FCHSD1	chr5:141016516-141030986	WT_low	WT_high	1.82927	3.23796	0.823816	2.52664	5e-05	0.000170937
FECH	chr18:55212072-55253969	WT_low	WT_high	4.13972	5.43168	0.391864	1.92098	0.0013	0.00345067
FIG4	chr6:110012423-110146634	WT_low	WT_high	6.57128	11.3182	0.7844	3.67416	5e-05	0.000170937
FIS1	chr7:100882892-100888371	WT_low	WT_high	83.475	103.028	0.303625	1.53307	0.00695	0.0155448
FKBP1A	chr20:1290554-1373816	WT_low	WT_high	90.1742	110.32	0.290908	1.59524	0.0054	0.0124141
FKBP1B	chr2:24272583-24286550	WT_low	WT_high	1.11839	3.80432	1.76622	3.22067	5e-05	0.000170937
FKBP9	chr7:32997015-33046543	WT_low	WT_high	20.2746	27.1006	0.41865	2.27149	0.0001	0.00032812
FLNA	chrX:153576899-153603006	WT_low	WT_high	375.133	470.888	0.327984	1.99731	0.0006	0.00170841
FLVCR2	chr14:76041246-76114512	WT_low	WT_high	1.53266	2.46094	0.68317	2.30286	0.00015	0.000478204
FOXL2NB	chr3:138666075-138672830	WT_low	WT_high	1.64344	2.60115	0.662431	2.36606	5e-05	0.000170937
FOXP2	chr7:113726364-114333827	WT_low	WT_high	0.31085	0.740376	1.25204	1.89212	0.0005	0.00144792
FOXRED2	chr22:36883232-36903148	WT_low	WT_high	10.2589	14.1146	0.460318	2.40839	5e-05	0.000170937
FPGT	chr1:74663895-75010116	WT_low	WT_high	4.13921	5.40073	0.383799	1.7493	0.00295	0.00721081
FRA10AC1	chr10:95427639-95462329	WT_low	WT_high	2.52881	4.38574	0.79436	2.9207	5e-05	0.000170937
FRG1B	chr20:29611878-29634007	WT_low	WT_high	3.64349	6.22781	0.773403	2.09097	0.0004	0.00118047
FRMD5	chr15:44162958-44487492	WT_low	WT_high	1.10189	1.80919	0.715363	2.20938	0.00025	0.000766709
FRZB	chr2:183698004-183731498	WT_low	WT_high	0.280111	0.71138	1.34462	2.40512	0.0007	0.00196644
FTH1	chr11:61717355-61735132	WT_low	WT_high	1070.42	1761.91	0.71897	4.44691	5e-05	0.000170937
FTL	chr19:49468565-49470136	WT_low	WT_high	1783.41	2604.5	0.54637	3.3774	5e-05	0.000170937
FUCA1	chr1:24171571-24194859	WT_low	WT_high	11.1555	14.2	0.348136	1.60052	0.00555	0.0127203
FUK	chr16:70488497-70514177	WT_low	WT_high	1.09311	2.12691	0.960313	2.96185	5e-05	0.000170937
FUT10	chr8:33228343-33330664	WT_low	WT_high	2.51575	4.49688	0.837934	3.29394	5e-05	0.000170937
FYN	chr6:111981534-112194655	WT_low	WT_high	16.9199	23.1469	0.452099	2.4029	5e-05	0.000170937
FZD6	chr8:104310660-104345094	WT_low	WT_high	33.391	42.7753	0.357316	2.0671	0.00025	0.000766709
G0S2	chr1:209848669-209849735	WT_low	WT_high	9.27942	14.2269	0.616511	2.05968	0.00085	0.00234621
G6PD	chrX:153759604-153793261	WT_low	WT_high	19.7109	26.7456	0.440308	1.99039	0.0007	0.00196644
GAA	chr17:78075354-78093679	WT_low	WT_high	17.8571	23.4727	0.394487	2.06805	0.00045	0.00131466
GAB3	chrX:153903526-153979858	WT_low	WT_high	0.397597	0.834146	1.06899	2.49694	5e-05	0.000170937
GAL3ST4	chr7:99756864-99766373	WT_low	WT_high	0.659203	1.7308	1.39264	3.21888	5e-05	0.000170937
GALC	chr14:88399357-88460009	WT_low	WT_high	3.40194	4.48414	0.398472	1.66211	0.0037	0.00883898
GALK2	chr15:49447955-49913118	WT_low	WT_high	3.94686	5.51597	0.48291	1.99309	0.00045	0.00131466
GARS	chr7:30634180-30673648	WT_low	WT_high	144.116	195.129	0.4372	2.66286	5e-05	0.000170937
GAS8	chr16:90071272-90114191	WT_low	WT_high	3.378	4.94649	0.550235	1.53374	0.0076	0.0168296
GBA	chr1:155204238-155214653	WT_low	WT_high	18.2564	28.7576	0.655542	3.38629	5e-05	0.000170937
GCC1	chr7:127220681-127225654	WT_low	WT_high	10.2214	13.631	0.4153	2.11375	0.0005	0.00144792
GCHFR	chr15:41056284-41059911	WT_low	WT_high	1.18974	2.57726	1.1152	1.64866	0.0094	0.0203251
GDF5	chr20:34021144-34025970	WT_low	WT_high	33.1644	61.4054	0.888731	4.87559	5e-05	0.000170937
GEM	chr8:95261484-95274547	WT_low	WT_high	18.4645	24.969	0.43538	2.21013	0.00015	0.000478204
GEMIN8	chrX:14024844-14048035	WT_low	WT_high	5.49862	7.80809	0.5059	2.237	0.0002	0.000624402
GET4	chr7:916190-936071	WT_low	WT_high	37.5737	45.4875	0.275748	1.45144	0.01125	0.023845
GGT5	chr22:24615621-24641110	WT_low	WT_high	0.246115	0.663406	1.43056	1.82231	0.00095	0.00259546
GIPC1	chr19:14588570-14606961	WT_low	WT_high	45.0466	56.166	0.318281	1.63157	0.004	0.00948414
GJD3	chr17:38516904-38520945	WT_low	WT_high	0.48262	0.859106	0.831949	1.83191	0.00255	0.00632902
GLG1	chr16:74481325-74641042	WT_low	WT_high	34.1402	40.9147	0.261148	1.57611	0.0066	0.0148469
GLI4	chr8:144349606-144359101	WT_low	WT_high	5.01871	7.94782	0.663242	1.93822	0.0008	0.00222044
GLIPR2	chr9:36136532-36163910	WT_low	WT_high	37.693	47.4329	0.331593	1.78198	0.0021	0.00531444
GLIS1	chr1:53971905-54199877	WT_low	WT_high	1.43541	2.35647	0.715162	2.06203	0.00055	0.00157888
GLIS2	chr16:4382224-4389598	WT_low	WT_high	1.93295	3.11229	0.68717	2.31852	0.0001	0.00032812
GLMP	chr1:156262477-156265480	WT_low	WT_high	25.9924	42.2593	0.701182	3.55266	5e-05	0.000170937
GLS	chr2:191745546-191830270	WT_low	WT_high	26.7166	33.4145	0.322737	1.83578	0.00115	0.00308883
GM2A	chr5:150632612-150649953	WT_low	WT_high	5.80567	9.5348	0.71574	3.32975	5e-05	0.000170937
GMPR	chr6:16238810-16295780	WT_low	WT_high	11.2838	14.0358	0.314854	1.3271	0.0199	0.0394732
GNAI2	chr3:50264119-50296786	WT_low	WT_high	130.248	178.031	0.450867	2.6803	5e-05	0.000170937
GNB2	chr7:100271362-100276792	WT_low	WT_high	71.1925	88.0105	0.30595	1.70924	0.0025	0.00621566
GNE	chr9:36214438-36277053	WT_low	WT_high	2.81284	4.00861	0.511077	2.22794	5e-05	0.000170937
GNPDA1	chr5:141380233-141392620	WT_low	WT_high	36.5165	69.2412	0.923083	5.20819	5e-05	0.000170937
GNPTAB	chr12:102139274-102224645	WT_low	WT_high	6.76471	8.71013	0.364668	1.86332	0.0016	0.00416126
GNS	chr12:65107221-65153226	WT_low	WT_high	59.9225	80.0441	0.417699	2.53315	5e-05	0.000170937
GOLGB1	chr3:121382045-121468614	WT_low	WT_high	1.95227	2.61199	0.419997	1.94712	0.001	0.00271948
GOLPH3L	chr1:150618700-150669672	WT_low	WT_high	7.1867	11.2765	0.649918	3.0536	5e-05	0.000170937
GPATCH2L	chr14:76618227-76679146	WT_low	WT_high	1.30806	1.59682	0.287777	1.276	0.02555	0.0492032
GPBP1L1	chr1:46092975-46152302	WT_low	WT_high	18.4124	25.5053	0.47012	2.57447	5e-05	0.000170937
GPNMB	chr7:23286315-23314729	WT_low	WT_high	259.397	340.527	0.392607	2.43419	5e-05	0.000170937
GPR155	chr2:175296299-175351816	WT_low	WT_high	0.462868	0.790211	0.771636	2.33649	5e-05	0.000170937
GPR85	chr7:112720467-112727833	WT_low	WT_high	0.252723	0.721332	1.51311	3.31773	5e-05	0.000170937
GPS2	chr17:7215977-7218658	WT_low	WT_high	53.1612	63.7838	0.262815	1.38034	0.01725	0.0347977
GPX1	chr3:49394608-49395791	WT_low	WT_high	131.474	181.756	0.467233	2.53905	5e-05	0.000170937
GPX3	chr5:150399998-150408554	WT_low	WT_high	0.337525	0.686223	1.02368	1.55615	0.0101	0.0216678
GRB10	chr7:50657759-50861159	WT_low	WT_high	13.1943	20.296	0.621279	3.3659	5e-05	0.000170937
GRIN2A	chr16:9847261-10276611	WT_low	WT_high	0.861506	1.07204	0.315421	1.29628	0.0246	0.0475784
GRN	chr17:42422453-42430474	WT_low	WT_high	274.426	432.972	0.657854	4.04195	5e-05	0.000170937
GSN	chr9:124030379-124095120	WT_low	WT_high	130.534	171.73	0.395716	2.38759	5e-05	0.000170937
GSTA4	chr6:52842745-52860178	WT_low	WT_high	16.5671	23.961	0.532367	2.41426	5e-05	0.000170937
GSTT1	chr22:24376132-24384311	WT_low	WT_high	20.0312	31.2392	0.641108	2.7463	5e-05	0.000170937
GTDC1	chr2:144694633-145090101	WT_low	WT_high	9.16372	11.1629	0.284711	1.30015	0.02235	0.043736
GUK1	chr1:228327784-228336655	WT_low	WT_high	140.742	170.463	0.276406	1.53337	0.00755	0.0167328
GULP1	chr2:189156395-189460652	WT_low	WT_high	5.57591	7.20021	0.368831	1.63634	0.0043	0.0101225
GYPC	chr2:127413510-127454251	WT_low	WT_high	7.5544	11.8068	0.644231	2.30778	0.00015	0.000478204
GYS1	chr19:49471381-49496610	WT_low	WT_high	28.3267	36.6192	0.370437	2.0752	0.00025	0.000766709
H6PD	chr1:9294862-9331394	WT_low	WT_high	2.8328	3.68019	0.377548	1.75286	0.0023	0.00576832
HABP4	chr9:99212436-99253618	WT_low	WT_high	14.525	17.8638	0.298507	1.45828	0.01185	0.0249677
HADHA	chr2:26413503-26467594	WT_low	WT_high	48.006	60.098	0.324101	1.88376	0.0006	0.00170841
HAPLN3	chr15:89420515-89438857	WT_low	WT_high	20.5011	25.7483	0.328776	1.57805	0.00525	0.0121118
HDAC10	chr22:50683612-50689834	WT_low	WT_high	3.60694	5.01017	0.474086	1.73399	0.0023	0.00576832
HDAC5	chr17:42154120-42201014	WT_low	WT_high	11.8256	16.1186	0.446806	2.39708	5e-05	0.000170937
HDX	chrX:83572881-83757487	WT_low	WT_high	1.67402	2.16943	0.374	1.49987	0.0089	0.0193647
HEATR6	chr17:58120551-58156292	WT_low	WT_high	5.09746	6.35466	0.318035	1.44855	0.0113	0.0239371
HECTD3	chr1:45468219-45477027	WT_low	WT_high	25.436	35.0188	0.461257	2.58026	5e-05	0.000170937
HEMK1	chr3:50595455-50622421	WT_low	WT_high	2.60162	3.68101	0.500689	1.6519	0.0044	0.010334
HERPUD2	chr7:35672269-35734772	WT_low	WT_high	9.36207	13.0558	0.479794	2.27682	0.00015	0.000478204
HEXA	chr15:72635777-72671129	WT_low	WT_high	71.7621	90.6746	0.337477	1.97608	0.0006	0.00170841
HEXB	chr5:73923230-74072737	WT_low	WT_high	157.551	192.775	0.2911	1.53389	0.0071	0.0158429
HIBCH	chr2:191069359-191184771	WT_low	WT_high	10.9741	13.9923	0.350536	1.56199	0.0072	0.0160428
HINT3	chr6:126277860-126301389	WT_low	WT_high	6.57347	8.3424	0.343806	1.56929	0.0075	0.0166351
HMOX1	chr22:35777059-35790207	WT_low	WT_high	18.877	35.5829	0.914554	4.3726	5e-05	0.000170937
HNRNPH2	chrX:100645877-100669128	WT_low	WT_high	84.3862	101.144	0.261328	1.39551	0.0146	0.030037
HOXA7	chr7:27179982-27196296	WT_low	WT_high	3.69571	5.83616	0.659168	1.85304	0.00225	0.00565487
HOXA9	chr7:27202056-27219880	WT_low	WT_high	9.14134	13.4111	0.552953	1.49834	0.0087	0.0189744
HPS1	chr10:100175954-100206704	WT_low	WT_high	33.702	47.634	0.499156	2.51002	5e-05	0.000170937
HPS3	chr3:148847370-148939832	WT_low	WT_high	19.4224	26.0849	0.425492	2.38031	5e-05	0.000170937
HRH1	chr3:11178778-11304939	WT_low	WT_high	7.24333	10.264	0.50287	2.49263	5e-05	0.000170937
HRK	chr12:117298224-117319232	WT_low	WT_high	0.203511	0.707321	1.79726	1.72847	0.01625	0.0330128
HSD17B12	chr11:43702142-43878169	WT_low	WT_high	40.1561	47.3569	0.237956	1.33857	0.021	0.0413979
HSD17B4	chr5:118788137-118878030	WT_low	WT_high	20.7	27.42	0.405597	2.14221	0.0002	0.000624402
HSD3B7	chr16:30996518-31000473	WT_low	WT_high	6.85849	11.5911	0.757058	3.16765	5e-05	0.000170937
HSPB6	chr19:36245466-36247930	WT_low	WT_high	83.3979	127.763	0.615392	3.42928	5e-05	0.000170937
HSPB7	chr1:16340522-16345285	WT_low	WT_high	8.34286	12.8332	0.62127	2.86213	5e-05	0.000170937
HSPG2	chr1:22138757-22263790	WT_low	WT_high	2.55794	3.1348	0.293393	1.42815	0.0125	0.0261842
HYAL3	chr3:50330258-50336899	WT_low	WT_high	4.34525	6.25317	0.525146	1.44316	0.01175	0.0247785
IARS	chr9:94972489-95056038	WT_low	WT_high	99.0103	124.641	0.332123	2.03503	0.0003	0.000906829
ICAM5	chr19:10400654-10407454	WT_low	WT_high	0.358209	0.680612	0.92603	1.48199	0.0171	0.0345282
IDUA	chr4:972860-998345	WT_low	WT_high	7.50282	10.3367	0.462272	1.63683	0.00565	0.0129232
IFFO1	chr12:6648693-6665249	WT_low	WT_high	11.1301	21.056	0.919765	4.31556	5e-05	0.000170937
IFI30	chr19:18284589-18288934	WT_low	WT_high	51.6472	86.6708	0.746855	3.88327	5e-05	0.000170937
IFI35	chr17:41158741-41166476	WT_low	WT_high	26.8275	37.2526	0.473627	2.27031	5e-05	0.000170937
IFT140	chr16:1543351-1662109	WT_low	WT_high	2.57656	4.28019	0.732229	1.53558	0.0106	0.0226159
IFT80	chr3:159974773-160152749	WT_low	WT_high	4.17306	7.36216	0.819024	1.60408	0.00615	0.0139419
IFT88	chr13:21141207-21265576	WT_low	WT_high	3.04355	4.94493	0.700196	2.69636	5e-05	0.000170937
IGF2BP3	chr7:23349827-23509995	WT_low	WT_high	7.94813	10.4551	0.395518	1.94964	0.0008	0.00222044
IGF2R	chr6:160390130-160527583	WT_low	WT_high	4.01739	5.33891	0.410287	2.04931	0.0001	0.00032812
IGSF8	chr1:160061128-160068618	WT_low	WT_high	5.61256	7.71852	0.459666	1.79198	0.0021	0.00531444
IKBKB	chr8:42128819-42190171	WT_low	WT_high	9.56772	11.5984	0.277685	1.39481	0.01525	0.0312114
IL17RA	chr22:17565848-17596584	WT_low	WT_high	1.80389	2.30241	0.35203	1.48559	0.0093	0.0201324
IL17RC	chr3:9958757-9975305	WT_low	WT_high	15.3683	20.4068	0.40909	1.97664	0.0005	0.00144792
IL32	chr16:3115312-3119820	WT_low	WT_high	1.22421	5.72816	2.22622	3.54706	5e-05	0.000170937
IL34	chr16:70613797-70694585	WT_low	WT_high	0.38399	1.26276	1.71744	2.53246	0.0001	0.00032812
IL4R	chr16:27325229-27376099	WT_low	WT_high	5.5967	7.74182	0.468097	2.10551	0.0001	0.00032812
IMPACT	chr18:22006608-22033494	WT_low	WT_high	9.19148	11.3976	0.310357	1.54336	0.00795	0.0175132
INHBE	chr12:57849095-57851791	WT_low	WT_high	0.098625	2.69971	4.77471	5.57353	5e-05	0.000170937
INPP5E	chr9:139323066-139334256	WT_low	WT_high	5.0698	6.89469	0.443557	1.81097	0.0015	0.00392578
INPP5J	chr22:31518908-31530683	WT_low	WT_high	0.153251	1.0834	2.8216	2.75191	5e-05	0.000170937
INSIG2	chr2:118846049-118867597	WT_low	WT_high	11.8718	15.8434	0.416346	2.05759	0.0007	0.00196644
INTS1	chr7:1509912-1544018	WT_low	WT_high	19.5531	25.0225	0.355829	2.0155	0.00035	0.00104432
INTS6-AS1	chr13:52027480-52028851	WT_low	WT_high	0.790983	2.22357	1.49116	1.97016	0.00355	0.00851653
INVS	chr9:102861501-103063426	WT_low	WT_high	4.1096	5.6916	0.469836	2.02118	0.0004	0.00118047
IP6K1	chr3:49761727-49823973	WT_low	WT_high	12.4331	14.9981	0.270603	1.42008	0.01405	0.029038
IP6K3	chr6:33689442-33714762	WT_low	WT_high	0.0735424	0.980195	3.73642	2.93431	0.0003	0.000906829
IQGAP1	chr15:90931472-91045475	WT_low	WT_high	37.0343	49.506	0.41874	2.53051	5e-05	0.000170937
IQSEC2	chrX:53262057-53350522	WT_low	WT_high	0.89828	1.90765	1.08656	1.49447	0.0098	0.0210935
IRAK1BP1	chr6:79577260-79610683	WT_low	WT_high	0.310965	0.792878	1.35035	2.77326	5e-05	0.000170937
ISCU	chr12:108955238-108963160	WT_low	WT_high	43.5358	53.5016	0.297379	1.61676	0.0046	0.0107551
ISG15	chr1:948846-949919	WT_low	WT_high	57.3378	70.5096	0.298334	1.36031	0.0178	0.0357682
ISG20	chr15:89178867-89199575	WT_low	WT_high	2.41516	4.2361	0.810617	2.21563	0.00015	0.000478204
ISL2	chr15:76629064-76634816	WT_low	WT_high	0.473455	1.13344	1.25941	1.95602	0.0031	0.00753912
ITGA4	chr2:182321618-182521834	WT_low	WT_high	2.62518	3.76763	0.521239	2.22514	5e-05	0.000170937
ITGAV	chr2:187454789-187545629	WT_low	WT_high	25.6483	32.099	0.323665	1.90779	0.0008	0.00222044
ITPKC	chr19:41223007-41255828	WT_low	WT_high	4.05006	5.78273	0.513808	1.66854	0.00425	0.0100163
ITPR3	chr6:33589155-33664348	WT_low	WT_high	10.4974	12.9194	0.299503	1.6861	0.00345	0.00830302
JADE2	chr5:133860065-133918920	WT_low	WT_high	2.20231	2.80763	0.350338	1.46017	0.0132	0.0274816
JAK2	chr9:4985244-5128183	WT_low	WT_high	4.29916	6.88503	0.679406	3.21534	5e-05	0.000170937
JUND	chr19:18390503-18392466	WT_low	WT_high	4.70552	7.68392	0.707488	2.13861	0.0002	0.000624402
KANSL1	chr17_ctg5_hap1:563497-760700	WT_low	WT_high	2.14698	3.01852	0.491531	1.87256	0.0015	0.00392578
KAT6B	chr10:76586170-76792380	WT_low	WT_high	2.31617	3.21399	0.472626	2.09954	0.00055	0.00157888
KCNJ15	chr21:39601836-39673746	WT_low	WT_high	0.223772	0.691606	1.62792	2.35395	5e-05	0.000170937
KCTD11	chr17:7255207-7258262	WT_low	WT_high	13.4874	16.3839	0.280658	1.3897	0.01525	0.0312114
KCTD21	chr11:77850838-77899675	WT_low	WT_high	4.33207	8.16431	0.914277	3.98483	5e-05	0.000170937
KDM3B	chr5:137688284-137772716	WT_low	WT_high	3.15951	4.53879	0.522605	2.41491	5e-05	0.000170937
KDM4A	chr1:44115796-44173012	WT_low	WT_high	2.41085	3.64697	0.597154	2.33514	0.0001	0.00032812
KDM4C	chr9:6720862-7175648	WT_low	WT_high	4.27963	5.95025	0.475464	1.86351	0.00125	0.00332969
KDM5A	chr12:389222-551806	WT_low	WT_high	4.76878	5.90632	0.308639	1.46654	0.01015	0.0217599
KDM8	chr16:27214806-27233089	WT_low	WT_high	0.891914	1.52756	0.776256	1.89403	0.0018	0.0046256
KDSR	chr18:60994970-61034506	WT_low	WT_high	13.4498	17.2278	0.357155	1.94606	0.001	0.00271948
KIAA0196	chr8:126036502-126104061	WT_low	WT_high	27.6432	38.7119	0.485853	2.80179	5e-05	0.000170937
KIAA0226L	chr13:46916134-46964177	WT_low	WT_high	2.32076	2.95444	0.348291	1.26614	0.02275	0.0444152
KIAA0825	chr5:93486555-93954309	WT_low	WT_high	0.918519	1.37754	0.584712	1.2843	0.02575	0.0495434
KIAA1033	chr12:105501491-105562912	WT_low	WT_high	14.4459	21.042	0.542606	3.06388	5e-05	0.000170937
KIAA1161	chr9:34366663-34376894	WT_low	WT_high	0.441057	1.05162	1.25357	3.50312	5e-05	0.000170937
KIAA1614	chr1:180882312-180915239	WT_low	WT_high	0.340089	0.676579	0.992347	2.04009	0.0018	0.0046256
KIAA2026	chr9:5919007-6008003	WT_low	WT_high	0.763742	1.19224	0.642513	2.23233	5e-05	0.000170937
KIDINS220	chr2:8868986-8977755	WT_low	WT_high	7.32315	9.51055	0.377063	2.01622	0.00065	0.00183772
KIF3A	chr5:132028318-132073270	WT_low	WT_high	1.87465	2.55045	0.444124	1.7967	0.00215	0.00542891
KIFAP3	chr1:169890469-170043879	WT_low	WT_high	8.47798	13.6702	0.689242	3.33705	5e-05	0.000170937
KIFC2	chr8:145691719-145701718	WT_low	WT_high	3.60515	6.72863	0.900254	3.38084	5e-05	0.000170937
KLF7	chr2:207938861-208031970	WT_low	WT_high	4.92019	8.2154	0.739616	3.87144	5e-05	0.000170937
KLHL12	chr1:202860223-202897772	WT_low	WT_high	8.42599	11.5946	0.460528	2.26628	5e-05	0.000170937
KLHL28	chr14:45393512-45431179	WT_low	WT_high	1.83899	2.61446	0.507604	2.10878	0.0002	0.000624402
KLHL38	chr8:124657914-124665190	WT_low	WT_high	0	1.32579	inf	#NAME?	5e-05	0.000170937
KLHL5	chr4:39046450-39640481	WT_low	WT_high	13.4193	21.7616	0.697477	1.37806	0.0193	0.0384148
KRAS	chr12:25348149-25403865	WT_low	WT_high	8.84457	11.5171	0.380908	1.85546	0.0008	0.00222044
KRBA1	chr7:149412101-149431664	WT_low	WT_high	0.519078	0.859393	0.727366	1.52918	0.0054	0.0124141
KRTCAP2	chr1:155141883-155145804	WT_low	WT_high	101.554	133.012	0.389308	1.83989	0.0016	0.00416126
LACC1	chr13:44410488-44468068	WT_low	WT_high	1.67688	2.73804	0.707368	2.25612	0.00015	0.000478204
LACTB	chr15:63413998-63434264	WT_low	WT_high	18.2782	32.0821	0.811645	3.99635	5e-05	0.000170937
LAMA1	chr18:6941742-7117813	WT_low	WT_high	4.5075	6.72808	0.577869	3.03277	5e-05	0.000170937
LAMA4	chr6:112429133-112627885	WT_low	WT_high	34.5078	47.5389	0.462189	1.29618	0.02245	0.0439021
LAMB2	chr3:49158546-49170599	WT_low	WT_high	52.5015	78.8736	0.587184	3.55915	5e-05	0.000170937
LAMB3	chr1:209788217-209825820	WT_low	WT_high	1.48853	3.54745	1.25289	4.52273	5e-05	0.000170937
LAMC1	chr1:182992594-183114727	WT_low	WT_high	44.199	58.2896	0.399224	2.43235	5e-05	0.000170937
LAMP1	chr13:113951468-113977741	WT_low	WT_high	50.1446	80.929	0.690561	3.93856	5e-05	0.000170937
LAMP2	chrX:119560002-119603204	WT_low	WT_high	106.151	144.888	0.448823	2.691	5e-05	0.000170937
LAMTOR3	chr4:100799494-100815703	WT_low	WT_high	7.63139	10.5467	0.46678	2.361	0.0001	0.00032812
LARP6	chr15:71123862-71342436	WT_low	WT_high	50.3221	74.6258	0.568482	1.58417	0.00705	0.0157434
LAT	chr16:28996146-29002104	WT_low	WT_high	1.54419	2.3615	0.612853	1.38871	0.00835	0.0182904
LDAH	chr2:20883773-21022890	WT_low	WT_high	3.38096	4.85753	0.522792	2.23001	0.00015	0.000478204
LDB3	chr10:88428205-88495824	WT_low	WT_high	0.348727	0.701745	1.00885	1.22084	0.01475	0.0303088
LDHAL6A	chr11:18477373-18501147	WT_low	WT_high	2.77749	4.28306	0.624858	2.09195	0.00035	0.00104432
LDHD	chr16:75145757-75150670	WT_low	WT_high	0.347915	0.843278	1.27727	1.65537	0.0019	0.0048577
LEMD2	chr6:33738989-33756906	WT_low	WT_high	19.639	27.8222	0.502518	2.57025	5e-05	0.000170937
LGALS3BP	chr17:76967334-76976061	WT_low	WT_high	283.467	336.511	0.247474	1.52034	0.00775	0.0171242
LGALS8	chr1:236681513-236767841	WT_low	WT_high	3.91689	5.85956	0.581086	1.63531	0.0055	0.0126177
LHFPL2	chr5:77781037-77944648	WT_low	WT_high	15.9637	29.1071	0.866573	4.88423	5e-05	0.000170937
LIN7B	chr19:49617617-49622397	WT_low	WT_high	3.64603	5.99822	0.71821	1.48029	0.0087	0.0189744
LINC00346	chr13:111516333-111522655	WT_low	WT_high	0.332914	0.727737	1.12827	2.98935	5e-05	0.000170937
LINC00674	chr17:66097695-66132070	WT_low	WT_high	1.48624	1.91782	0.367804	1.61021	0.00485	0.0112765
LINC00938	chr12:46119502-46121704	WT_low	WT_high	3.5161	4.65452	0.404656	1.37421	0.0198	0.0392943
LINC01003	chr7:152161208-152162630	WT_low	WT_high	2.68649	5.30516	0.981672	2.46539	0.00015	0.000478204
LINC01085	chr4:14113591-14141676	WT_low	WT_high	10.5545	19.5125	0.886543	4.12006	5e-05	0.000170937
LINC01278	chrX:62646438-62780873	WT_low	WT_high	12.3515	15.3553	0.314057	1.56865	0.0069	0.015446
LINC01355	chr1:23607801-23612011	WT_low	WT_high	0.398163	0.674287	0.760003	1.64509	0.00485	0.0112765
LINC01411	chr5:173763356-173954142	WT_low	WT_high	1.65561	3.07238	0.891989	2.02927	0.00125	0.00332969
LIPA	chr10:90973325-91011796	WT_low	WT_high	61.0151	79.296	0.378082	2.21805	0.0001	0.00032812
LMBRD1	chr6:70385640-70507049	WT_low	WT_high	6.43989	11.6418	0.854202	3.66447	5e-05	0.000170937
LMNTD2	chr11:537521-560779	WT_low	WT_high	0.249325	0.714908	1.51973	1.73753	0.0115	0.0243107
LOC100272217	chr9:133452736-133454881	WT_low	WT_high	0.246359	0.682564	1.4702	2.19304	0.0016	0.00416126
LOC100287015	chr8:6261076-6264069	WT_low	WT_high	0.575141	0.969998	0.754065	1.50154	0.0114	0.0241235
LOC100505715	chr19:44395955-44405955	WT_low	WT_high	1.09494	1.8412	0.7498	1.95351	0.00075	0.00209377
LOC100507002	chr17:63096929-63107212	WT_low	WT_high	0.664945	1.71459	1.36655	1.57585	0.0169	0.0341669
LOC102724927	chr16:3997625-4000445	WT_low	WT_high	1.08822	3.34337	1.61933	3.63342	5e-05	0.000170937
LOC145783	chr15:57178367-57210697	WT_low	WT_high	0.96348	1.52635	0.663761	1.7165	0.0037	0.00883898
LOC339803	chr2:61368726-61372110	WT_low	WT_high	2.39856	4.64175	0.9525	3.3299	5e-05	0.000170937
LOC400684	chr19:32880955-32896445	WT_low	WT_high	0.37964	1.12579	1.56823	1.51847	0.024	0.0465558
LOC554206	chr16:25043061-25044098	WT_low	WT_high	0.752074	1.6622	1.14415	1.70189	0.0073	0.0162419
LOC642852	chr21:46707966-46717269	WT_low	WT_high	0.973624	1.29925	0.416239	1.43383	0.0147	0.0302218
LOC643072	chr2:160175489-160474553	WT_low	WT_high	0.272264	1.01485	1.89818	1.81405	0.0066	0.0148469
LOC730101	chr6:52529198-52533951	WT_low	WT_high	9.05085	18.4094	1.02432	5.22787	5e-05	0.000170937
LOH12CR1	chr12:12510012-12619838	WT_low	WT_high	3.87086	5.5724	0.525644	1.77946	0.0025	0.00621566
LOXL1	chr15:74209808-74244478	WT_low	WT_high	196.379	243.216	0.308596	1.73561	0.0027	0.00666097
LRCH3	chr3:197518096-197598456	WT_low	WT_high	7.37982	10.8711	0.558845	2.45357	5e-05	0.000170937
LRIG2	chr1:113615791-113667824	WT_low	WT_high	1.65899	2.4324	0.552075	2.05886	0.00025	0.000766709
LRIG3	chr12:59265936-59314319	WT_low	WT_high	7.47688	9.66494	0.370325	1.80099	0.00195	0.00497086
LRP10	chr14:23340959-23347291	WT_low	WT_high	82.4803	108.435	0.394716	2.36074	5e-05	0.000170937
LRP4	chr11:46867961-46940173	WT_low	WT_high	0.533868	0.959523	0.845835	2.78804	5e-05	0.000170937
LRRC27	chr10:134145613-134195010	WT_low	WT_high	2.42629	3.4107	0.491312	1.35395	0.0192	0.0382413
LRRC28	chr15:99791566-99926514	WT_low	WT_high	6.37876	10.5059	0.719848	1.34406	0.0224	0.0438213
LRRC29	chr16:67241041-67260901	WT_low	WT_high	2.16553	3.5413	0.70956	1.86389	0.0019	0.0048577
LRRC71	chr1:156890423-156902880	WT_low	WT_high	0.354533	0.708862	0.999586	1.44273	0.0219	0.0429551
LRRC75B	chr22:24979717-25024972	WT_low	WT_high	0.763912	2.087	1.44995	2.38044	0.0004	0.00118047
LRRC8E	chr19:7953389-7966908	WT_low	WT_high	4.27632	5.45105	0.350163	1.44781	0.01165	0.0245934
LRRFIP1	chr2:238536223-238690290	WT_low	WT_high	30.4706	36.4503	0.258515	1.47427	0.01	0.02148
LRSAM1	chr9:130213764-130265780	WT_low	WT_high	6.17266	8.19869	0.409501	1.76561	0.0019	0.0048577
LTBP4	chr19:41099071-41135725	WT_low	WT_high	1.49938	2.12735	0.504696	1.66475	0.0046	0.0107551
LTBR	chr12:6456008-6500737	WT_low	WT_high	41.7163	49.0574	0.23386	1.28535	0.02465	0.0476682
LY96	chr8:74903563-74941307	WT_low	WT_high	18.9093	40.4317	1.09639	4.01434	5e-05	0.000170937
LYPLAL1	chr1:219347172-219386207	WT_low	WT_high	7.47382	13.1788	0.818297	3.49186	5e-05	0.000170937
LYST	chr1:235676124-236047008	WT_low	WT_high	1.52809	2.18182	0.51381	1.67634	0.0035	0.00840943
LZTS2	chr10:102756863-102790914	WT_low	WT_high	31.6035	52.1756	0.72329	3.92982	5e-05	0.000170937
LZTS3	chr20:3143262-3154238	WT_low	WT_high	0.995273	1.51777	0.60879	1.7407	0.0035	0.00840943
MACROD1	chr11:63766029-63933585	WT_low	WT_high	17.0528	27.9362	0.712129	2.9287	5e-05	0.000170937
MALAT1	chr11:65265232-65273983	WT_low	WT_high	301.711	412.613	0.451622	2.7063	5e-05	0.000170937
MAN1A1	chr6:119498365-119670931	WT_low	WT_high	22.4867	31.356	0.479672	2.73356	5e-05	0.000170937
MAN2C1	chr15:75648132-75660968	WT_low	WT_high	8.13079	11.002	0.436297	2.02431	0.00055	0.00157888
MANBA	chr4:103552642-103682151	WT_low	WT_high	5.96942	8.80677	0.561023	2.57124	5e-05	0.000170937
MANEA	chr6:96025372-96057328	WT_low	WT_high	7.02708	9.09533	0.372201	1.83778	0.0011	0.00296661
MAP1A	chr15:43663256-43910998	WT_low	WT_high	5.43953	11.6604	1.10006	3.38239	5e-05	0.000170937
MAP2K5	chr15:67835020-68099455	WT_low	WT_high	5.20197	7.20539	0.470018	1.84173	0.00135	0.00356933
MAP3K8	chr10:30722949-30750762	WT_low	WT_high	1.71938	3.93216	1.19343	4.13264	5e-05	0.000170937
MAP4	chr3:47892179-48130769	WT_low	WT_high	40.8865	49.8898	0.287122	1.71272	0.0035	0.00840943
MAP6	chr11:75297962-75379479	WT_low	WT_high	0.531194	1.17865	1.14982	2.2755	0.00025	0.000766709
MAP9	chr4:156263811-156298122	WT_low	WT_high	0.97859	1.33884	0.452207	1.64278	0.0041	0.00969769
MAPK8IP3	chr16:1756220-1820318	WT_low	WT_high	1.84671	2.46206	0.414911	1.55059	0.0067	0.0150453
MARS	chr12:57881735-57914300	WT_low	WT_high	120.854	154.448	0.353853	2.07074	0.00015	0.000478204
MAST2	chr1:46269284-46501796	WT_low	WT_high	16.8522	19.9529	0.243656	1.36307	0.0154	0.0314845
MAT2B	chr5:162930069-162946359	WT_low	WT_high	56.3585	66.8801	0.246943	1.41167	0.01325	0.027573
MATN2	chr8:98881310-99048946	WT_low	WT_high	34.8907	45.1689	0.37249	2.17503	0.0003	0.000906829
MATN3	chr2:20189964-20212455	WT_low	WT_high	0.311455	0.766573	1.2994	2.38534	0.0004	0.00118047
MAVS	chr20:3827445-3856770	WT_low	WT_high	9.04824	10.6406	0.233876	1.33559	0.0173	0.0348833
MBLAC1	chr7:99724319-99726121	WT_low	WT_high	1.88477	3.47468	0.88249	2.02059	0.00125	0.00332969
MBNL2	chr13:97874542-98046374	WT_low	WT_high	19.5974	28.097	0.519751	2.91512	5e-05	0.000170937
MCOLN3	chr1:85483764-85514223	WT_low	WT_high	1.01958	1.5065	0.563228	1.59976	0.0052	0.0120079
MCU	chr10:74451888-74647452	WT_low	WT_high	43.3498	51.1846	0.239685	1.36826	0.0155	0.0316672
MED12	chrX:70338405-70362304	WT_low	WT_high	3.10698	4.1557	0.41958	1.95486	0.00075	0.00209377
MED21	chr12:27175454-27183606	WT_low	WT_high	23.277	27.4971	0.240377	1.28367	0.02365	0.0459573
MEF2D	chr1:156433512-156470634	WT_low	WT_high	2.02569	3.52003	0.797172	3.27507	5e-05	0.000170937
MEG3	chr14:101292444-101327360	WT_low	WT_high	71.1407	88.5954	0.316556	1.70142	0.00295	0.00721081
MEGF8	chr19:42829760-42882921	WT_low	WT_high	0.671351	1.04577	0.63943	2.29195	0.00015	0.000478204
MEGF9	chr9:123363195-123476765	WT_low	WT_high	2.26633	3.29169	0.538469	2.28293	0.0001	0.00032812
METTL14	chr4:119606524-119633425	WT_low	WT_high	6.97734	9.01373	0.369448	1.72748	0.0028	0.00688121
MFAP4	chr17:19240866-19290532	WT_low	WT_high	3.07409	6.68203	1.12013	1.95785	0.00175	0.00451119
MFGE8	chr15:89441913-89456700	WT_low	WT_high	93.8521	138.296	0.559301	3.26504	5e-05	0.000170937
MFSD10	chr4:2932287-2936586	WT_low	WT_high	24.3497	31.3878	0.366302	1.76736	0.00215	0.00542891
MGEA5	chr10:103544199-103578222	WT_low	WT_high	16.2218	25.0906	0.629214	3.55445	5e-05	0.000170937
MIA3	chr1:222791443-222841354	WT_low	WT_high	6.23803	10.3673	0.732876	3.82414	5e-05	0.000170937
MIER1	chr1:67390577-67454302	WT_low	WT_high	9.35702	11.4304	0.288759	1.45857	0.0109	0.0231789
MIF4GD	chr17:73232686-73267311	WT_low	WT_high	11.7776	18.6377	0.662182	1.33476	0.02095	0.041311
MIRLET7BHG	chr22:46481876-46509808	WT_low	WT_high	0.543356	0.857249	0.657816	1.67154	0.00385	0.00915958
MKRN9P	chr12:88176662-88178488	WT_low	WT_high	0.592933	1.11362	0.90932	1.76664	0.0035	0.00840943
MKS1	chr17:56282796-56296966	WT_low	WT_high	4.38476	5.57752	0.347126	1.33562	0.0218	0.0427809
MLLT11	chr1:151032150-151040973	WT_low	WT_high	9.56828	17.1381	0.840875	3.7982	5e-05	0.000170937
MLLT3	chr9:20341662-20622542	WT_low	WT_high	1.2706	2.04501	0.686596	2.67104	5e-05	0.000170937
MLPH	chr2:238395052-238463961	WT_low	WT_high	38.7271	47.8797	0.30607	1.76297	0.002	0.00508529
MMAA	chr4:146540539-146581187	WT_low	WT_high	1.27001	1.69617	0.417443	1.53847	0.01025	0.021952
MMP14	chr14:23305741-23316808	WT_low	WT_high	9.83607	15.0856	0.617019	3.03571	5e-05	0.000170937
MMP19	chr12:56211805-56236767	WT_low	WT_high	3.10323	5.10191	0.717269	1.32631	0.02195	0.0430422
MMP24-AS1	chr20:33814538-33865960	WT_low	WT_high	12.3399	17.1444	0.474401	2.00547	0.00055	0.00157888
MMS19	chr10:99218080-99258551	WT_low	WT_high	17.0963	21.4231	0.325481	1.75035	0.00235	0.00587926
MORN4	chr10:99374309-99393913	WT_low	WT_high	6.19109	10.0005	0.691813	2.96328	5e-05	0.000170937
MOSPD1	chrX:134021655-134049374	WT_low	WT_high	33.1628	56.4773	0.768106	4.28184	5e-05	0.000170937
MOSPD2	chrX:14891526-14939459	WT_low	WT_high	8.93624	12.3675	0.468814	2.27666	5e-05	0.000170937
MPG	chr16:127017-188697	WT_low	WT_high	57.4818	82.6927	0.524655	2.08792	0.0002	0.000624402
MPI	chr15:75182351-75191798	WT_low	WT_high	12.4658	16.6938	0.421341	2.12514	0.0002	0.000624402
MPND	chr19:4343523-4360083	WT_low	WT_high	1.59348	2.55691	0.682218	1.62068	0.0049	0.0113825
MPV17	chr2:27532359-27545969	WT_low	WT_high	95.5798	119.778	0.325587	1.79948	0.00195	0.00497086
MRC2	chr17:60704761-60770962	WT_low	WT_high	19.3029	24.3191	0.333273	1.87133	0.0006	0.00170841
MREG	chr2:216807313-216878346	WT_low	WT_high	0.864429	1.22197	0.499391	1.32454	0.02295	0.0447573
MRPL53	chr2:74699084-74699942	WT_low	WT_high	18.0049	24.8753	0.466321	1.58644	0.00595	0.0135389
MRPS14	chr1:174982093-174992591	WT_low	WT_high	13.478	16.8674	0.323637	1.55811	0.00675	0.0151451
MRPS24	chr7:43906156-43966010	WT_low	WT_high	140.257	194.169	0.469244	1.57228	0.0068	0.0152452
MSL3	chrX:11776277-11793872	WT_low	WT_high	11.047	13.8172	0.322816	1.46909	0.0106	0.0226159
MSRB1	chr16:1988233-1993294	WT_low	WT_high	6.90142	14.5914	1.08016	4.05455	5e-05	0.000170937
MTCH2	chr11:47638857-47664206	WT_low	WT_high	69.3967	80.9635	0.222404	1.3068	0.02175	0.042698
MTERF2	chr12:107371068-107380944	WT_low	WT_high	5.07732	6.59783	0.377925	1.39008	0.0164	0.0332768
MTM1	chrX:149737046-149841616	WT_low	WT_high	5.31413	7.3302	0.46402	2.04618	0.00055	0.00157888
MTMR14	chr3:9691116-9744078	WT_low	WT_high	15.2723	21.5278	0.495283	2.43741	5e-05	0.000170937
MTMR3	chr22:30279157-30573062	WT_low	WT_high	3.71264	5.43762	0.550531	2.77358	5e-05	0.000170937
MTMR9LP	chr1:32697260-32707311	WT_low	WT_high	1.22219	3.30061	1.43326	3.81036	5e-05	0.000170937
MTSS1	chr8:125563010-125740748	WT_low	WT_high	3.83394	5.2542	0.454645	2.02467	0.0004	0.00118047
MTURN	chr7:30174551-30202381	WT_low	WT_high	2.56966	3.53954	0.461983	1.98351	0.00075	0.00209377
MUC1	chr1:155158299-155162706	WT_low	WT_high	0.387852	1.10902	1.51571	0.972453	0.00015	0.000478204
MVB12A	chr19:17516494-17536148	WT_low	WT_high	17.189	21.2007	0.302629	1.29585	0.0241	0.0467269
MVP	chr16:29827527-29859360	WT_low	WT_high	140.918	221.567	0.652893	3.77392	5e-05	0.000170937
MXD4	chr4:2249159-2263739	WT_low	WT_high	9.46876	17.4982	0.885961	4.38904	5e-05	0.000170937
MYBPH	chr1:203136938-203144942	WT_low	WT_high	0.373398	1.26357	1.75871	2.82845	0.0001	0.00032812
MYLK	chr3:123304359-123603149	WT_low	WT_high	22.4845	29.4758	0.390596	2.29035	0.00015	0.000478204
MYO18A	chr17:27400527-27507407	WT_low	WT_high	2.47201	3.78037	0.612839	2.68216	5e-05	0.000170937
MYO1D	chr17:30819539-31204191	WT_low	WT_high	9.22355	11.3434	0.298457	1.47496	0.0095	0.0205173
NAAA	chr4:76831807-76862166	WT_low	WT_high	0.94805	1.60523	0.759743	1.67322	0.00415	0.00980449
NAGPA	chr16:5074844-5092972	WT_low	WT_high	13.2325	20.7411	0.648401	3.0231	5e-05	0.000170937
NAMPT	chr7:105888731-105925638	WT_low	WT_high	9.92138	13.5669	0.451475	2.35344	5e-05	0.000170937
NAPB	chr20:23355155-23402156	WT_low	WT_high	2.70161	3.76358	0.478286	1.89966	0.001	0.00271948
NARFL	chr16:779754-791038	WT_low	WT_high	15.1647	20.7174	0.450121	2.13144	5e-05	0.000170937
NARS	chr18:55267893-55289177	WT_low	WT_high	108.039	127.192	0.235455	1.4193	0.0124	0.0259983
NBAS	chr2:15307031-15701472	WT_low	WT_high	3.15337	3.87205	0.296205	1.40378	0.0142	0.0293092
NBEAL1	chr2:203879601-204082717	WT_low	WT_high	0.84785	1.1017	0.377855	1.41696	0.01345	0.0279363
NBR2	chr17:41277599-41297125	WT_low	WT_high	0.433868	1.41563	1.70612	2.57102	0.00055	0.00157888
NCOA3	chr20:46130600-46285621	WT_low	WT_high	7.9675	9.60152	0.269136	1.46923	0.00975	0.0209978
NCOA7	chr6:126102306-126253176	WT_low	WT_high	6.50483	8.21149	0.336133	1.66652	0.00405	0.00959028
NDFIP1	chr5:141488323-141534008	WT_low	WT_high	19.96	25.4315	0.349505	1.90759	0.00085	0.00234621
NDST2	chr10:75561668-75571589	WT_low	WT_high	6.60683	8.56485	0.374471	1.76108	0.0025	0.00621566
NDUFAF7	chr2:37458773-37476303	WT_low	WT_high	3.71452	5.2717	0.505092	1.86636	0.0017	0.00439444
NDUFS6	chr5:1801495-1816167	WT_low	WT_high	159.984	195.766	0.291198	1.46307	0.0098	0.0210935
NEK6	chr9:127019884-127114719	WT_low	WT_high	38.0625	49.3987	0.376105	2.12606	0.0002	0.000624402
NFE2L2	chr2:178095030-178129859	WT_low	WT_high	61.2798	75.7842	0.306487	1.7969	0.00135	0.00356933
NFE2L3	chr7:26191846-26226756	WT_low	WT_high	0.374252	1.05321	1.49271	3.34906	5e-05	0.000170937
NFKBID	chr19:36379142-36391552	WT_low	WT_high	1.40969	2.12041	0.588963	1.40818	0.01495	0.0306724
NFKBIL1	chr6_ssto_hap7:2845432-2857408	WT_low	WT_high	5.48995	8.60096	0.647706	2.13253	0.0003	0.000906829
NHLRC3	chr13:39612447-39624244	WT_low	WT_high	3.24681	4.52354	0.47843	1.93553	0.00095	0.00259546
NIPBL-AS1	chr5:36871462-36876796	WT_low	WT_high	1.69364	2.15184	0.345439	1.27633	0.0247	0.0477532
NLRC5	chr16:57050985-57117436	WT_low	WT_high	3.82497	5.14886	0.428804	2.04433	0.00035	0.00104432
NLRX1	chr11:119039042-119054726	WT_low	WT_high	12.9405	16.0402	0.309799	1.58106	0.00755	0.0167328
NNT	chr5:43573286-43705668	WT_low	WT_high	19.3602	26.3468	0.444533	2.4386	5e-05	0.000170937
NOA1	chr4:57829515-57843826	WT_low	WT_high	8.43253	10.8822	0.367929	1.56118	0.0055	0.0126177
NPC2	chr14:74946642-74960084	WT_low	WT_high	129.84	186.889	0.525439	2.94265	5e-05	0.000170937
NPDC1	chr9:139933908-139940676	WT_low	WT_high	27.6802	33.5497	0.277444	1.28174	0.02545	0.0490326
NPHP3-ACAD11	chr3:132276981-132593050	WT_low	WT_high	1.07181	2.19042	1.03115	1.70226	0.00855	0.0186806
NR0B1	chrX:30322538-30327495	WT_low	WT_high	0.396794	1.13581	1.51726	2.1174	0.0034	0.00819603
NR1D2	chr3:23986750-24022109	WT_low	WT_high	8.1748	11.5755	0.501821	2.60376	5e-05	0.000170937
NRSN2	chr20:327369-335512	WT_low	WT_high	52.2504	65.7547	0.33165	1.87865	0.00105	0.00284286
NRXN2	chr11:64373645-64490660	WT_low	WT_high	1.58137	2.42729	0.61817	2.25521	5e-05	0.000170937
NSMCE1	chr16:27236314-27301789	WT_low	WT_high	43.1158	52.6795	0.289026	1.42711	0.01245	0.0260942
NTN4	chr12:96043030-96184536	WT_low	WT_high	142.992	195.193	0.448968	2.75911	5e-05	0.000170937
NUBPL	chr14:32030590-32330429	WT_low	WT_high	5.29355	6.52979	0.302803	1.31359	0.02025	0.0400882
NUDT12	chr5:102884555-102898502	WT_low	WT_high	4.60581	5.99038	0.379193	1.63994	0.00425	0.0100163
NUDT13	chr10:74870132-74891586	WT_low	WT_high	0.665178	1.13517	0.771096	1.51437	0.00315	0.00764917
NUDT14	chr14:105639273-105647660	WT_low	WT_high	4.96766	12.5832	1.34087	3.79513	5e-05	0.000170937
NUDT22	chr11:63993729-63997488	WT_low	WT_high	30.3397	39.6302	0.385395	1.71807	0.0023	0.00576832
NUDT4P2	chr12:93771698-93797024	WT_low	WT_high	5.75924	9.09489	0.65918	1.9891	0.00065	0.00183772
NUMBL	chr19:41171811-41196563	WT_low	WT_high	5.48898	7.49191	0.448794	1.93483	0.00085	0.00234621
NXPE3	chr3:101498028-101579869	WT_low	WT_high	3.99593	5.55999	0.47655	2.02961	0.0004	0.00118047
OASL	chr12:121458094-121477045	WT_low	WT_high	0.455733	1.16877	1.35873	2.38219	0.0001	0.00032812
OAZ2	chr15:64979772-64995480	WT_low	WT_high	62.2564	79.1193	0.345807	1.96268	0.00065	0.00183772
OBSL1	chr2:220415449-220436268	WT_low	WT_high	18.4618	22.692	0.297634	1.5123	0.00855	0.0186806
OPTN	chr10:13142081-13180276	WT_low	WT_high	37.5628	67.7689	0.851319	4.94736	5e-05	0.000170937
OSBP	chr11:59341870-59383617	WT_low	WT_high	13.8321	16.4562	0.250617	1.34443	0.01995	0.0395625
OSBPL5	chr11:3108345-3186582	WT_low	WT_high	4.05241	5.81305	0.520513	2.14517	0.0001	0.00032812
OSCP1	chr1:36883506-36916086	WT_low	WT_high	3.35751	4.74656	0.49949	1.34877	0.01945	0.0386774
OSMR	chr5:38845959-38935743	WT_low	WT_high	33.4972	45.3124	0.435865	2.19382	0.0001	0.00032812
OST4	chr2:27274490-27294567	WT_low	WT_high	340.707	450.512	0.403036	2.05724	0.0005	0.00144792
OXR1	chr8:107282405-107764921	WT_low	WT_high	11.9782	14.6536	0.290845	1.50078	0.0087	0.0189744
P2RX4	chr12:121647663-121671909	WT_low	WT_high	12.0296	16.8033	0.48216	2.1807	0.0002	0.000624402
PACS1	chr11:65837823-66012218	WT_low	WT_high	15.341	19.1854	0.322614	1.73235	0.0018	0.0046256
PACS2	chr14:105675622-105864484	WT_low	WT_high	2.62663	3.8807	0.563103	1.82843	0.002	0.00508529
PAFAH2	chr1:26286257-26324648	WT_low	WT_high	3.19898	5.19647	0.69992	2.8583	5e-05	0.000170937
PAM	chr5:102201526-102366808	WT_low	WT_high	61.6283	79.8685	0.374033	2.27011	0.0001	0.00032812
PAN3	chr13:28710979-28869475	WT_low	WT_high	2.44244	3.55678	0.542249	2.26602	5e-05	0.000170937
PAPOLG	chr2:60983364-61029221	WT_low	WT_high	1.6471	2.48088	0.590923	2.46231	5e-05	0.000170937
PARP10	chr8:145051319-145060635	WT_low	WT_high	14.3574	24.9838	0.799202	4.10344	5e-05	0.000170937
PARP14	chr3:122399671-122449687	WT_low	WT_high	3.96178	7.25784	0.873392	4.43146	5e-05	0.000170937
PARP8	chr5:49961732-50142356	WT_low	WT_high	0.925239	1.2767	0.464525	1.68188	0.003	0.00732078
PARP9	chr3:122246759-122294049	WT_low	WT_high	7.52468	15.0617	1.00118	3.30572	5e-05	0.000170937
PAXIP1-AS2	chr7:154720226-154794682	WT_low	WT_high	1.22989	2.8133	1.19373	1.7609	0.0077	0.0170252
PBXIP1	chr1:154916558-154928567	WT_low	WT_high	12.7689	18.0559	0.499837	2.52887	5e-05	0.000170937
PCDHGA4	chr5:140710251-140892548	WT_low	WT_high	2.0666	4.8562	1.23257	1.4034	0.02105	0.0414823
PCM1	chr8:17780365-17887457	WT_low	WT_high	9.38475	11.2055	0.255811	1.42733	0.01135	0.0240295
PCNXL4	chr14:60558628-60601532	WT_low	WT_high	16.2234	20.1072	0.309636	1.67594	0.0037	0.00883898
PCSK9	chr1:55505148-55530526	WT_low	WT_high	0.0763658	1.24313	4.0249	4.16165	5e-05	0.000170937
PCYOX1	chr2:70485230-70508317	WT_low	WT_high	21.4076	33.3022	0.637498	3.67855	5e-05	0.000170937
PDE5A	chr4:120375937-120549981	WT_low	WT_high	4.53813	6.01951	0.407549	1.98242	0.00025	0.000766709
PDE6D	chr2:232597134-232646037	WT_low	WT_high	23.5281	31.7346	0.431673	1.97905	0.0006	0.00170841
PDGFRB	chr5:149493401-149535422	WT_low	WT_high	45.8298	70.0793	0.612701	3.69346	5e-05	0.000170937
PDK1	chr2:173420100-173490351	WT_low	WT_high	9.39645	15.8604	0.755241	3.77886	5e-05	0.000170937
PDLIM7	chr5:176910394-176924606	WT_low	WT_high	198.412	253.632	0.354233	2.05458	0.00035	0.00104432
PDP1	chr8:94929082-94938296	WT_low	WT_high	20.5421	25.7149	0.324026	1.82313	0.00135	0.00356933
PDP2	chr16:66914382-66925002	WT_low	WT_high	1.78054	2.41537	0.439928	1.82929	0.00145	0.00380678
PELI1	chr2:64319785-64371605	WT_low	WT_high	2.3649	3.95944	0.743516	2.86839	5e-05	0.000170937
PEPD	chr19:33877854-34012799	WT_low	WT_high	80.3866	112.234	0.481487	2.74067	5e-05	0.000170937
PET100	chr19:7694670-7698634	WT_low	WT_high	20.2252	35.0161	0.791864	1.55661	0.0089	0.0193647
PFKM	chr12:48436680-48540187	WT_low	WT_high	14.1609	18.8647	0.413771	1.56971	0.00675	0.0151451
PGAM2	chr7:44102325-44105186	WT_low	WT_high	0.352392	2.43335	2.78769	2.80562	0.01145	0.0242171
PGAP1	chr2:197697727-197791454	WT_low	WT_high	0.558934	0.802262	0.521396	1.85669	0.0015	0.00392578
PGD	chr1:10459048-10480568	WT_low	WT_high	42.6471	51.3171	0.266993	1.49413	0.0086	0.0187783
PGLS	chr19:17622431-17632097	WT_low	WT_high	47.8222	66.7813	0.481765	2.35668	0.00015	0.000478204
PGM1	chr1:64058946-64125916	WT_low	WT_high	32.7368	39.5298	0.272025	1.48875	0.0094	0.0203251
PHF23	chr17:7138346-7142825	WT_low	WT_high	38.7034	48.3944	0.32238	1.72592	0.00305	0.0074306
PHKB	chr16:47495209-47735434	WT_low	WT_high	12.3721	18.3511	0.56877	3.12596	5e-05	0.000170937
PHLDA3	chr1:201433411-201438299	WT_low	WT_high	23.6962	52.0082	1.13408	5.41906	5e-05	0.000170937
PHLDB1	chr11:118477212-118528748	WT_low	WT_high	30.14	36.9112	0.292381	1.69395	0.0025	0.00621566
PHLDB2	chr3:111393522-111695364	WT_low	WT_high	18.9349	25.9475	0.454548	2.60064	5e-05	0.000170937
PI4KA	chr22:21061978-21213100	WT_low	WT_high	11.5731	13.9217	0.266562	1.4656	0.01075	0.0228985
PIGK	chr1:77554666-77685132	WT_low	WT_high	22.5897	26.9596	0.255131	1.44533	0.0126	0.0263701
PIGQ	chr16:619967-634136	WT_low	WT_high	14.8588	19.4577	0.389024	1.94624	0.00045	0.00131466
PIK3R3	chr1:46505811-46651634	WT_low	WT_high	2.64408	3.7057	0.486981	2.02737	0.0004	0.00118047
PIKFYVE	chr2:209130990-209223475	WT_low	WT_high	1.42062	2.07946	0.549691	1.59325	0.00555	0.0127203
PIM2	chrX:48770458-48776413	WT_low	WT_high	0.52774	1.16626	1.14399	2.23612	0.0007	0.00196644
PIM3	chr22:50354142-50357720	WT_low	WT_high	16.7571	20.7271	0.306743	1.39089	0.01425	0.0293977
PINK1	chr1:20959947-20988037	WT_low	WT_high	31.0761	66.614	1.10002	3.16103	5e-05	0.000170937
PITPNM1	chr11:67259238-67272843	WT_low	WT_high	7.78975	11.1703	0.520024	2.46775	5e-05	0.000170937
PITX2	chr4:111538579-111563279	WT_low	WT_high	1.53505	2.714	0.822131	2.02051	0.00025	0.000766709
PKIG	chr20:43160421-43247678	WT_low	WT_high	76.1825	148.132	0.959352	5.23971	5e-05	0.000170937
PKM	chr15:72491369-72523727	WT_low	WT_high	855.549	1134.23	0.406793	2.50827	5e-05	0.000170937
PKN1	chr19:14544165-14582679	WT_low	WT_high	10.781	14.8744	0.464343	2.18196	5e-05	0.000170937
PKNOX1	chr21:44394619-44454041	WT_low	WT_high	3.6379	4.59907	0.338235	1.52871	0.00845	0.0184858
PKP3	chr11:392598-404908	WT_low	WT_high	0.433753	1.12807	1.37891	2.37042	0.0002	0.000624402
PLA2G16	chr11:63341943-63381941	WT_low	WT_high	11.9624	19.9877	0.740612	3.06465	5e-05	0.000170937
PLA2G4C	chr19:48551099-48614109	WT_low	WT_high	0.789292	2.11732	1.42361	3.51135	5e-05	0.000170937
PLAG1	chr8:57073467-57123859	WT_low	WT_high	1.15088	1.66264	0.530736	2.0225	0.0003	0.000906829
PLBD2	chr12:113796370-113827458	WT_low	WT_high	19.8955	29.7038	0.578205	3.06589	5e-05	0.000170937
PLCB1	chr20:8112911-8865547	WT_low	WT_high	2.50403	3.56283	0.508776	2.28176	5e-05	0.000170937
PLCD3	chr17:43189007-43209900	WT_low	WT_high	4.87522	7.10026	0.542403	2.27605	0.0001	0.00032812
PLEKHA4	chr19:49340353-49371884	WT_low	WT_high	5.33709	12.974	1.28149	5.51135	5e-05	0.000170937
PLEKHG5	chr1:6521213-6580121	WT_low	WT_high	0.835602	1.30727	0.64567	1.61287	0.0024	0.00599148
PLEKHM1	chr17_ctg5_hap1:128327-183214	WT_low	WT_high	3.01149	4.65801	0.629238	2.67459	5e-05	0.000170937
PLEKHM3	chr2:208686011-208890284	WT_low	WT_high	0.504969	0.793526	0.652083	2.1717	0.0003	0.000906829
PLEKHO1	chr1:150121623-150132260	WT_low	WT_high	12.107	18.1504	0.584153	2.64061	5e-05	0.000170937
PLP1	chrX:103031433-103047547	WT_low	WT_high	0.55713	1.08627	0.963298	2.19471	5e-05	0.000170937
PLSCR4	chr3:145910123-145968966	WT_low	WT_high	5.89636	10.2514	0.797927	3.66595	5e-05	0.000170937
PLXNB1	chr3:48445260-48471460	WT_low	WT_high	0.557805	0.837711	0.586691	1.7971	0.00235	0.00587926
PML	chr15:74287013-74340155	WT_low	WT_high	20.4725	36.6145	0.838725	4.06102	5e-05	0.000170937
PMS2	chr7:6012869-6048737	WT_low	WT_high	4.21875	5.41692	0.360657	1.44567	0.0129	0.0269242
PNMA1	chr14:74178485-74181128	WT_low	WT_high	62.2016	86.0127	0.467599	2.70275	5e-05	0.000170937
PNPLA6	chr19:7599037-7626653	WT_low	WT_high	8.63781	12.8407	0.57199	2.74582	5e-05	0.000170937
PNPLA8	chr7:108110865-108168605	WT_low	WT_high	13.1031	17.0657	0.381194	2.04317	0.00055	0.00157888
POLI	chr18:51795848-51824604	WT_low	WT_high	3.60378	4.87936	0.437183	2.01611	0.0007	0.00196644
POLL	chr10:103338638-103348027	WT_low	WT_high	5.09182	6.84661	0.427207	1.55877	0.0069	0.015446
POMT1	chr9:134378288-134406662	WT_low	WT_high	13.4262	18.1839	0.437608	1.59481	0.00675	0.0151451
PPAPDC2	chr9:4598315-4666674	WT_low	WT_high	3.52767	5.42959	0.622126	2.43782	5e-05	0.000170937
PPFIA2	chr12:81651753-82153109	WT_low	WT_high	0.44672	1.00352	1.16762	3.08844	5e-05	0.000170937
PPFIBP2	chr11:7534995-7674996	WT_low	WT_high	1.99474	2.60161	0.383201	1.35202	0.01845	0.0369168
PPIL2	chr22:22020272-22090123	WT_low	WT_high	10.969	14.0477	0.356896	1.69786	0.0026	0.00644009
PPM1B	chr2:44395941-44461742	WT_low	WT_high	12.5376	16.2803	0.376861	1.81661	0.0015	0.00392578
PPM1K	chr4:89178760-89205983	WT_low	WT_high	1.45318	2.09106	0.525022	2.05087	0.00035	0.00104432
PPP1CB	chr2:28974613-29025806	WT_low	WT_high	49.5665	61.0947	0.301682	1.82384	0.00145	0.00380678
PPP1R21	chr2:48667907-48742531	WT_low	WT_high	4.20149	5.38089	0.356943	1.48819	0.0112	0.0237495
PPP1R26	chr9:138371647-138380739	WT_low	WT_high	1.01351	1.86652	0.880982	2.75356	5e-05	0.000170937
PPP2R2B	chr5:145969066-146461083	WT_low	WT_high	1.18806	1.80114	0.600295	1.45641	0.00535	0.0123128
PPP2R4	chr9:131873227-131911225	WT_low	WT_high	12.9097	16.8071	0.380612	1.8435	0.00085	0.00234621
PQLC3	chr2:11295497-11318998	WT_low	WT_high	13.612	18.8577	0.470277	2.16495	0.0001	0.00032812
PRDM8	chr4:81106423-81125482	WT_low	WT_high	0.503394	0.823088	0.709358	1.32957	0.02165	0.0425212
PRKAB2	chr1:146626684-146644168	WT_low	WT_high	4.31578	6.18401	0.518921	2.43249	5e-05	0.000170937
PRKCD	chr3:53195222-53226733	WT_low	WT_high	2.8877	5.14086	0.832087	3.08125	5e-05	0.000170937
PRKCDBP	chr11:6340175-6341740	WT_low	WT_high	480.676	608.34	0.339812	2.01531	0.0004	0.00118047
PRKCE	chr2:45879042-46415129	WT_low	WT_high	0.594449	0.905198	0.60668	1.7631	0.00265	0.00655091
PRMT2	chr21:48055506-48085036	WT_low	WT_high	32.2524	50.1153	0.635848	3.3613	5e-05	0.000170937
PROS1	chr3:93591880-93692934	WT_low	WT_high	30.4314	42.4558	0.480403	2.74393	5e-05	0.000170937
PRR14	chr16:30662240-30667734	WT_low	WT_high	3.87334	5.4511	0.492969	1.70098	0.00375	0.00894676
PRRT2	chr16:29823408-29827202	WT_low	WT_high	1.501	2.57446	0.778343	2.31184	0.00015	0.000478204
PRRT3	chr3:9987225-9996471	WT_low	WT_high	1.04276	1.74133	0.739783	1.97962	0.00065	0.00183772
PRUNE	chr1:150980866-151008189	WT_low	WT_high	3.44393	4.77363	0.471031	1.8317	0.00115	0.00308883
PSAT1	chr9:80911990-80945009	WT_low	WT_high	77.6637	177.333	1.19115	7.10359	5e-05	0.000170937
PSG1	chr19:43370612-43383871	WT_low	WT_high	1.12931	2.33026	1.04505	2.81929	5e-05	0.000170937
PSG2	chr19:43568361-43586893	WT_low	WT_high	0.711927	1.8093	1.34563	2.82383	5e-05	0.000170937
PSG6	chr19:43406233-43422076	WT_low	WT_high	0.952788	1.50507	0.659599	1.47869	0.0142	0.0293092
PSG9	chr19:43757433-43773715	WT_low	WT_high	1.62357	2.76831	0.769841	1.8364	0.00115	0.00308883
PSIP1	chr9:15464064-15511003	WT_low	WT_high	21.29	30.1214	0.500615	2.53583	5e-05	0.000170937
PSMB2	chr1:36065142-36107445	WT_low	WT_high	39.5258	46.5701	0.236611	1.40369	0.0152	0.0311237
PSMG3-AS1	chr7:1609708-1629261	WT_low	WT_high	1.58794	2.63681	0.731643	2.61209	5e-05	0.000170937
PTGFR	chr1:78956727-79006386	WT_low	WT_high	3.01192	4.80838	0.674864	3.01242	5e-05	0.000170937
PTGR2	chr14:74318533-74352168	WT_low	WT_high	3.71535	5.22523	0.491996	1.88673	0.00105	0.00284286
PTK2B	chr8:27168998-27316908	WT_low	WT_high	1.07187	2.03587	0.925512	3.02502	5e-05	0.000170937
PTK7	chr6:43044005-43129458	WT_low	WT_high	14.849	24.7989	0.739905	3.90791	5e-05	0.000170937
PTMS	chr12:6875540-6880118	WT_low	WT_high	54.5297	92.7846	0.766844	3.85202	5e-05	0.000170937
PTPN13	chr4:87515467-87736328	WT_low	WT_high	2.37631	3.19389	0.426591	1.95979	0.00055	0.00157888
PTPN4	chr2:120517206-120742474	WT_low	WT_high	0.843568	1.21655	0.528224	2.09868	0.00025	0.000766709
PTPRA	chr20:2815960-3019315	WT_low	WT_high	9.49564	14.1552	0.575991	1.89671	0.00105	0.00284286
PTPRE	chr10:129705324-129884164	WT_low	WT_high	0.393783	0.736077	0.902457	2.27003	0.0002	0.000624402
PTPRG	chr3:61547242-62304622	WT_low	WT_high	5.18822	6.46289	0.31694	1.52542	0.0071	0.0158429
PTPRM	chr18:7567313-8406859	WT_low	WT_high	12.5143	15.8266	0.338769	1.86259	0.0006	0.00170841
PTPRR	chr12:71031852-71314584	WT_low	WT_high	0.228458	0.787834	1.78597	2.78683	5e-05	0.000170937
PXYLP1	chr3:140950666-141013745	WT_low	WT_high	8.80356	10.68	0.278749	1.32736	0.0205	0.0405314
RAB13	chr1:153954092-153958853	WT_low	WT_high	22.4625	29.2007	0.378487	1.72389	0.00255	0.00632902
RAB27B	chr18:52495707-52562747	WT_low	WT_high	0.570831	2.11209	1.88753	6.47139	5e-05	0.000170937
RAB29	chr1:205737113-205744610	WT_low	WT_high	9.15885	17.5507	0.938292	4.60917	5e-05	0.000170937
RAB32	chr6:146864827-146876086	WT_low	WT_high	145.541	171.122	0.233607	1.34467	0.01755	0.0353273
RAB33B	chr4:140374960-140397069	WT_low	WT_high	3.35179	4.34689	0.375051	1.51865	0.0083	0.0181942
RAB3D	chr19:11406814-11450344	WT_low	WT_high	0.200102	0.824539	2.04285	3.91068	5e-05	0.000170937
RAB42	chr1:28918711-28921088	WT_low	WT_high	0.223955	0.761612	1.76585	1.55503	0.01935	0.038501
RAB8B	chr15:63481727-63559973	WT_low	WT_high	8.36433	13.565	0.697568	3.61376	5e-05	0.000170937
RAB9A	chrX:13707239-13727944	WT_low	WT_high	24.5413	35.9895	0.552364	2.67318	5e-05	0.000170937
RABGAP1	chr9:125703287-125867147	WT_low	WT_high	11.7395	14.9314	0.346985	1.86106	0.00145	0.00380678
RAD51-AS1	chr15:40985952-40987303	WT_low	WT_high	1.72839	3.44406	0.99468	2.14344	0.0006	0.00170841
RALGAPB	chr20:37101448-37207504	WT_low	WT_high	4.97816	5.8999	0.245078	1.27124	0.026	0.0499716
RALGDS	chr9:135973106-136024607	WT_low	WT_high	0.799396	1.23176	0.623744	1.62331	0.0027	0.00666097
RAP1GDS1	chr4:99182526-99365012	WT_low	WT_high	12.5852	15.3809	0.289414	1.51695	0.00855	0.0186806
RAP2B	chr3:152880000-152888413	WT_low	WT_high	4.01907	5.9104	0.556393	2.7688	5e-05	0.000170937
RARA	chr17:38465422-38513895	WT_low	WT_high	4.33878	7.71878	0.831084	3.47302	5e-05	0.000170937
RASD2	chr22:35937351-35950045	WT_low	WT_high	0.167541	0.840001	2.32588	3.43944	5e-05	0.000170937
RASL10B	chr17:34058678-34070540	WT_low	WT_high	0.601809	1.14616	0.929433	2.12649	0.00075	0.00209377
RBCK1	chr20:388708-411610	WT_low	WT_high	31.1992	38.3362	0.297202	1.61051	0.0044	0.010334
RCAN3	chr1:24822822-24863510	WT_low	WT_high	0.328144	0.682478	1.05646	1.43221	0.0006	0.00170841
RCBTB1	chr13:50106081-50159719	WT_low	WT_high	5.18842	8.24216	0.667727	3.12016	5e-05	0.000170937
RDH14	chr2:18735988-18770846	WT_low	WT_high	25.8437	31.2599	0.274503	1.33265	0.01905	0.0379734
RECK	chr9:36036909-36124452	WT_low	WT_high	7.87473	10.1189	0.361748	1.8291	0.0022	0.00554237
REEP2	chr5:137774689-137782658	WT_low	WT_high	1.09056	2.56303	1.23278	3.03017	5e-05	0.000170937
RELB	chr19:45504706-45541456	WT_low	WT_high	9.59675	12.1202	0.336793	1.41838	0.0127	0.0265557
RELL2	chr5:141016516-141030986	WT_low	WT_high	2.75356	4.71664	0.776461	1.8276	0.0035	0.00840943
RETSAT	chr2:85569077-85581821	WT_low	WT_high	8.07217	11.6375	0.527751	2.53035	5e-05	0.000170937
REV3L	chr6:111620233-111927477	WT_low	WT_high	3.6806	5.85607	0.669993	1.94526	0.0008	0.00222044
RFESD	chr5:94982480-95018714	WT_low	WT_high	0.949399	1.9771	1.0583	2.3134	0.0001	0.00032812
RFTN2	chr2:198435526-198540584	WT_low	WT_high	0.314879	0.700469	1.15353	2.22482	0.00055	0.00157888
RFX2	chr19:5978413-6110664	WT_low	WT_high	1.78001	2.82663	0.667199	2.31242	0.0002	0.000624402
RGL1	chr1:183605181-183897685	WT_low	WT_high	4.4487	5.57996	0.326871	1.50359	0.00815	0.0179029
RGS17	chr6:153332031-153452389	WT_low	WT_high	1.17533	1.88798	0.683773	1.52746	0.01	0.02148
RHBDD3	chr22:29655843-29663914	WT_low	WT_high	17.3984	24.1625	0.473814	2.20826	5e-05	0.000170937
RHBDF1	chr16:108057-122629	WT_low	WT_high	14.4351	23.7877	0.720633	3.61642	5e-05	0.000170937
RHBDL2	chr1:39351477-39407502	WT_low	WT_high	0.997089	2.30387	1.20826	2.87283	5e-05	0.000170937
RHOBTB1	chr10:62629197-62761198	WT_low	WT_high	6.34401	8.41493	0.407557	1.95275	0.0005	0.00144792
RHOBTB3	chr5:95066849-95132071	WT_low	WT_high	11.3177	14.627	0.370053	1.99341	0.00045	0.00131466
RHOQ	chr2:46769866-46844251	WT_low	WT_high	1.69103	2.99598	0.825124	2.34125	0.0001	0.00032812
RHOT1	chr17:30469472-30552790	WT_low	WT_high	12.6267	15.3798	0.284557	1.4494	0.01195	0.0251549
RIPK2	chr8:90769974-90803292	WT_low	WT_high	13.3733	16.072	0.265203	1.30777	0.02565	0.0493717
RIT1	chr1:155867598-155881193	WT_low	WT_high	5.0851	8.07106	0.666482	3.01943	5e-05	0.000170937
RITA1	chr12:113623330-113630173	WT_low	WT_high	28.7887	36.152	0.328572	1.69466	0.0031	0.00753912
RLF	chr1:40627040-40706593	WT_low	WT_high	4.59614	6.49533	0.49898	2.46201	5e-05	0.000170937
RNASE4	chr14:21152335-21168761	WT_low	WT_high	15.2607	19.7333	0.370809	1.60551	0.00525	0.0121118
RNF10	chr12:120972131-121015397	WT_low	WT_high	53.8245	68.3935	0.345597	2.04677	0.00025	0.000766709
RNF130	chr5:179382066-179499118	WT_low	WT_high	19.7824	23.7891	0.266085	1.32364	0.01925	0.0383273
RNF139	chr8:125487007-125551329	WT_low	WT_high	19.2719	24.1021	0.322662	1.58248	0.00605	0.0137408
RNF14	chr5:141346401-141369856	WT_low	WT_high	23.9048	28.0445	0.23042	1.30663	0.02115	0.0416485
RNF146	chr6:127587826-127609705	WT_low	WT_high	20.6067	25.6378	0.31516	1.63221	0.00445	0.0104378
RNF149	chr2:101892062-101925178	WT_low	WT_high	15.9785	20.9509	0.390874	2.0088	0.0009	0.00247095
RNF181	chr2:85822836-85824831	WT_low	WT_high	48.9233	76.0441	0.636316	3.01013	5e-05	0.000170937
RNF213	chr17:78234659-78411884	WT_low	WT_high	2.627	3.64006	0.470545	1.56998	0.00775	0.0171242
RNF24	chr20:3912068-3996216	WT_low	WT_high	16.6918	21.3586	0.355674	1.88591	0.0009	0.00247095
RNH1	chr11:494511-507283	WT_low	WT_high	233.397	279.839	0.26181	1.5713	0.0053	0.0122123
RP2	chrX:46696346-46741791	WT_low	WT_high	11.8682	15.4088	0.37665	1.94094	0.00065	0.00183772
RPL13AP5	chr19:49990810-49995564	WT_low	WT_high	6.71524	26.9551	2.00505	1.75941	0.0191	0.0380632
RPL13P5	chr12:6993144-6993768	WT_low	WT_high	1.45067	2.79966	0.948526	1.43034	0.02	0.0396504
RPL23AP82	chr22:51195513-51238065	WT_low	WT_high	3.76398	6.09135	0.694505	1.81242	0.00245	0.00610425
RPS27L	chr15:63445538-63449741	WT_low	WT_high	80.5622	151.36	0.909812	5.0374	5e-05	0.000170937
RPS6KA2	chr6:166822853-167275771	WT_low	WT_high	18.5284	30.2263	0.706066	4.01609	5e-05	0.000170937
RPS6KC1	chr1:213224574-213446808	WT_low	WT_high	7.1674	9.87543	0.462395	2.27974	5e-05	0.000170937
RRAGC	chr1:39303868-39325495	WT_low	WT_high	10.6129	20.8298	0.972836	4.8053	5e-05	0.000170937
RRAS	chr19:50138548-50143400	WT_low	WT_high	124.974	215.038	0.782969	4.33921	5e-05	0.000170937
RRM2B	chr8:103216728-103251346	WT_low	WT_high	7.94686	10.936	0.460623	2.33326	0.0001	0.00032812
RTKN	chr2:74652987-74669060	WT_low	WT_high	5.49653	6.9556	0.339654	1.34001	0.01915	0.0381523
RTP4	chr3:187086167-187089369	WT_low	WT_high	0.934538	2.14781	1.20054	2.11616	0.0016	0.00416126
RUFY1	chr5:178977561-179037027	WT_low	WT_high	16.38	24.0789	0.555838	2.81693	5e-05	0.000170937
RUNX2	chr6:44794466-45518819	WT_low	WT_high	2.46929	4.17083	0.75624	1.88194	0.00045	0.00131466
S100A11	chr1:152004981-152009511	WT_low	WT_high	558.483	712.778	0.351938	2.07162	0.00015	0.000478204
S100A13	chr1:153591275-153618782	WT_low	WT_high	76.0697	109.541	0.526074	1.67893	0.0033	0.00797702
S100A6	chr1:153507075-153508717	WT_low	WT_high	730.87	979.769	0.422828	2.54093	5e-05	0.000170937
SAMD12	chr8:119201694-119738306	WT_low	WT_high	1.05481	1.50531	0.51308	1.29849	0.024	0.0465558
SAMD9L	chr7:92759366-92777701	WT_low	WT_high	2.64985	4.88446	0.882292	4.07286	5e-05	0.000170937
SAMHD1	chr20:35504523-35580246	WT_low	WT_high	16.5655	20.1729	0.284239	1.48817	0.0091	0.0197478
SAP30L	chr5:153825516-153840613	WT_low	WT_high	1.9214	3.17574	0.724937	3.02366	5e-05	0.000170937
SARAF	chr8:29920257-30108213	WT_low	WT_high	99.1771	131.671	0.408862	1.97846	0.001	0.00271948
SARS	chr1:109756514-109780804	WT_low	WT_high	141.655	198.861	0.489383	2.8991	5e-05	0.000170937
SAT2	chr17:7494547-7536701	WT_low	WT_high	26.9353	39.9017	0.566951	1.3652	0.02215	0.0433866
SAV1	chr14:51100297-51135071	WT_low	WT_high	9.57647	14.7574	0.62387	3.02457	5e-05	0.000170937
SBF1	chr22:50781745-50913500	WT_low	WT_high	9.70073	13.9833	0.527542	2.20417	0.00025	0.000766709
SC5D	chr11:121163387-121184119	WT_low	WT_high	9.4113	13.5997	0.531103	2.9311	5e-05	0.000170937
SCAMP1	chr5:77654587-77776562	WT_low	WT_high	10.4084	16.9989	0.707701	3.77055	5e-05	0.000170937
SCAMP4	chr19:1905370-1926012	WT_low	WT_high	25.0703	31.0102	0.306763	1.54095	0.00785	0.0173191
SCAPER	chr15:76640526-77176217	WT_low	WT_high	2.10676	2.8314	0.426489	1.68572	0.0032	0.00775874
SCARB1	chr12:125262173-125348519	WT_low	WT_high	7.30796	10.0766	0.463473	2.04936	0.0003	0.000906829
SCN9A	chr2:166813927-167232497	WT_low	WT_high	0.794152	1.16702	0.55534	2.06429	0.0005	0.00144792
SCP2	chr1:53392900-53517289	WT_low	WT_high	76.8996	92.9537	0.273536	1.47765	0.01095	0.0232749
SDHC	chr1:161284165-161337673	WT_low	WT_high	10.9615	14.1442	0.367761	1.78335	0.00135	0.00356933
SDPR	chr2:192699031-192712006	WT_low	WT_high	0.327131	0.959073	1.55177	3.10747	5e-05	0.000170937
SEMA3B	chr3:50304989-50314602	WT_low	WT_high	3.151	4.7929	0.60509	1.91782	0.00075	0.00209377
SEMA4F	chr2:74881354-74910981	WT_low	WT_high	3.9721	5.85369	0.559447	2.64537	5e-05	0.000170937
SEPHS2	chr16:30454945-30457296	WT_low	WT_high	30.9907	42.1244	0.442819	2.38281	5e-05	0.000170937
SEPSECS	chr4:25121626-25162204	WT_low	WT_high	1.21163	1.81595	0.583768	2.12228	0.00035	0.00104432
SERF2	chr15:44038589-44094769	WT_low	WT_high	86.4662	122.896	0.507227	1.63464	0.00475	0.0110711
SERINC1	chr6:122764492-122792952	WT_low	WT_high	88.244	120.346	0.447615	2.70894	5e-05	0.000170937
SERTAD3	chr19:40946747-40950282	WT_low	WT_high	14.6444	20.5566	0.489251	2.15905	0.0001	0.00032812
SESN1	chr6:109307639-109415708	WT_low	WT_high	3.33937	4.68614	0.488822	1.89977	0.0008	0.00222044
SESTD1	chr2:179966418-180129350	WT_low	WT_high	3.24929	5.3877	0.729545	3.74458	5e-05	0.000170937
SETDB2	chr13:50018428-50069139	WT_low	WT_high	1.45835	1.99277	0.450438	1.73893	0.0023	0.00576832
SFXN3	chr10:102790995-102800998	WT_low	WT_high	23.8971	32.9558	0.463693	2.55171	5e-05	0.000170937
SGPL1	chr10:72575703-72640932	WT_low	WT_high	10.1769	14.1712	0.477672	2.58809	5e-05	0.000170937
SGSM2	chr17:2240805-2284348	WT_low	WT_high	9.64074	12.918	0.422171	2.15375	0.0004	0.00118047
SH2B1	chr16:28857920-28885534	WT_low	WT_high	1.06253	1.54583	0.540876	1.27137	0.021	0.0413979
SH3BGRL	chrX:80369199-80554046	WT_low	WT_high	117.173	151.718	0.372747	2.20962	0.00025	0.000766709
SH3GLB1	chr1:87170252-87213867	WT_low	WT_high	19.767	23.433	0.245448	1.41679	0.0163	0.033101
SH3GLB2	chr9:131770071-131790632	WT_low	WT_high	7.13812	9.96257	0.480974	1.9994	0.00045	0.00131466
SH3KBP1	chrX:19552082-19905744	WT_low	WT_high	9.6987	14.3774	0.567943	2.91848	5e-05	0.000170937
SH3RF3	chr2:109743783-110262213	WT_low	WT_high	0.578115	0.847031	0.55106	1.38718	0.0168	0.0339911
SHARPIN	chr8:145153535-145159140	WT_low	WT_high	35.2057	42.7752	0.280964	1.40753	0.0135	0.0280303
SHC1	chr1:154934773-154946959	WT_low	WT_high	44.2477	54.7712	0.307814	1.77248	0.00295	0.00721081
SHISA4	chr1:201857796-201861715	WT_low	WT_high	11.5944	17.1721	0.566632	2.41861	0.0001	0.00032812
SHISA5	chr3:48509196-48542259	WT_low	WT_high	97.051	117.025	0.269999	1.59044	0.0044	0.010334
SIK3	chr11:116706468-116969131	WT_low	WT_high	4.285	5.35372	0.321248	1.52415	0.00745	0.0165377
SIN3B	chr19:16940197-16991164	WT_low	WT_high	4.29657	6.30363	0.552998	2.47233	5e-05	0.000170937
SIPA1	chr11:65405577-65418391	WT_low	WT_high	11.6032	15.0815	0.378262	1.82008	0.0015	0.00392578
SIRT5	chr6:13574760-13615390	WT_low	WT_high	3.13369	5.19443	0.729101	2.77217	5e-05	0.000170937
SIRT6	chr19:4174105-4182596	WT_low	WT_high	1.02879	1.97426	0.940373	1.82402	0.00225	0.00565487
SLC16A14	chr2:230899689-230933715	WT_low	WT_high	0.200662	0.783602	1.96535	3.86307	5e-05	0.000170937
SLC16A4	chr1:110905472-110933704	WT_low	WT_high	4.21375	7.74281	0.877753	3.49209	5e-05	0.000170937
SLC17A5	chr6:74303101-74363737	WT_low	WT_high	8.2527	16.7817	1.02395	5.05063	5e-05	0.000170937
SLC1A4	chr2:65215578-65251000	WT_low	WT_high	36.8752	43.5358	0.239552	1.40169	0.01425	0.0293977
SLC25A23	chr19:6440074-6459781	WT_low	WT_high	9.93585	14.8903	0.583655	2.8884	5e-05	0.000170937
SLC25A30	chr13:45967453-45994506	WT_low	WT_high	1.15156	1.68582	0.549857	1.70634	0.00385	0.00915958
SLC26A11	chr17:78194199-78227308	WT_low	WT_high	3.23848	5.765	0.832006	3.07403	5e-05	0.000170937
SLC27A1	chr19:17581252-17616977	WT_low	WT_high	10.2516	15.4716	0.59378	2.88531	5e-05	0.000170937
SLC29A2	chr11:66129991-66139947	WT_low	WT_high	0.745745	2.11272	1.50235	3.46606	5e-05	0.000170937
SLC2A11	chr22:24198889-24228299	WT_low	WT_high	1.95037	3.24582	0.734835	1.87034	0.00125	0.00332969
SLC2A12	chr6:134308718-134373789	WT_low	WT_high	1.39365	3.00368	1.10786	4.31467	5e-05	0.000170937
SLC2A13	chr12:40148822-40499661	WT_low	WT_high	1.20989	1.68376	0.476815	1.78473	0.00155	0.00404458
SLC35A1	chr6:88182642-88222057	WT_low	WT_high	17.0682	22.3324	0.387827	1.91413	0.00075	0.00209377
SLC35A5	chr3:112280856-112303284	WT_low	WT_high	14.168	17.3757	0.294439	1.52331	0.00665	0.0149476
SLC35D2	chr9:99075718-99145992	WT_low	WT_high	3.53208	6.3688	0.850501	2.83921	5e-05	0.000170937
SLC35E2B	chr1:1570602-1655859	WT_low	WT_high	2.70287	3.82914	0.502528	1.77942	0.0032	0.00775874
SLC38A1	chr12:46576839-46663208	WT_low	WT_high	13.5105	19.6826	0.542841	2.6096	5e-05	0.000170937
SLC38A2	chr12:46751970-46766645	WT_low	WT_high	145.682	237.213	0.703358	4.32836	5e-05	0.000170937
SLC38A9	chr5:54921672-55008163	WT_low	WT_high	4.94162	7.34577	0.571929	2.3787	5e-05	0.000170937
SLC39A10	chr2:196521531-196602426	WT_low	WT_high	9.1727	12.0733	0.396407	2.11187	0.00045	0.00131466
SLC39A11	chr17:70642084-71088853	WT_low	WT_high	7.11863	8.77025	0.301018	1.31947	0.02265	0.0442467
SLC39A13	chr11:47430045-47438051	WT_low	WT_high	75.5299	98.2174	0.37893	2.20015	5e-05	0.000170937
SLC3A2	chr11:62623483-62656355	WT_low	WT_high	178.626	240.968	0.431899	2.58419	5e-05	0.000170937
SLC41A3	chr3:125725199-125820391	WT_low	WT_high	14.3893	17.774	0.304774	1.45395	0.0114	0.0241235
SLC44A1	chr9:108006893-108159628	WT_low	WT_high	5.79405	7.44563	0.36182	1.96016	0.00065	0.00183772
SLC44A3	chr1:95285897-95360803	WT_low	WT_high	0.515159	0.842162	0.709081	1.28086	0.01205	0.0253407
SLC45A1	chr1:8378144-8404227	WT_low	WT_high	0.681621	1.31685	0.950051	2.02817	0.0017	0.00439444
SLC47A1	chr17:19437166-19482346	WT_low	WT_high	1.81022	2.501	0.466342	1.58979	0.0062	0.0140426
SLC4A2	chr7:150755298-150773614	WT_low	WT_high	47.8292	55.9911	0.227306	1.3244	0.02095	0.041311
SLC4A8	chr12:51745832-51909547	WT_low	WT_high	0.743623	1.55219	1.06166	1.37821	0.0133	0.0276636
SLC6A15	chr12:85253266-85306608	WT_low	WT_high	0.530196	1.91813	1.8551	5.24763	5e-05	0.000170937
SLC7A11	chr4:138948576-139163503	WT_low	WT_high	1.2098	2.73474	1.17663	5.07827	5e-05	0.000170937
SLC7A5	chr16:87863628-87903100	WT_low	WT_high	45.2801	61.0576	0.431294	2.52875	5e-05	0.000170937
SLFN5	chr17:33570085-33594761	WT_low	WT_high	5.56907	8.73047	0.648623	3.14763	5e-05	0.000170937
SMAD3	chr15:67358194-67487533	WT_low	WT_high	10.2351	14.271	0.479567	2.60389	5e-05	0.000170937
SMARCAL1	chr2:217277136-217347774	WT_low	WT_high	10.7346	12.9138	0.266646	1.29796	0.02415	0.046812
SMARCD2	chr17:61909440-61920351	WT_low	WT_high	19.0902	26.5468	0.475706	2.44517	5e-05	0.000170937
SMDT1	chr22:42475694-42480288	WT_low	WT_high	11.8218	15.714	0.410603	1.76888	0.0014	0.00368926
SMIM10	chrX:134124967-134126503	WT_low	WT_high	6.63693	8.53215	0.362394	1.3301	0.0227	0.0443299
SMPDL3B	chr1:28261465-28285668	WT_low	WT_high	0.315199	0.960365	1.60732	2.35293	0.00035	0.00104432
SMUG1	chr12:54574141-54582778	WT_low	WT_high	27.7852	38.5618	0.472855	1.4391	0.0142	0.0293092
SNAI3-AS1	chr16:88729780-88753594	WT_low	WT_high	1.23613	2.83251	1.19625	2.07247	0.00095	0.00259546
SNN	chr16:11762288-11836734	WT_low	WT_high	2.70854	7.31026	1.4324	2.99709	5e-05	0.000170937
SNTA1	chr20:31995762-32031698	WT_low	WT_high	6.85758	16.2032	1.24051	5.25597	5e-05	0.000170937
SNTB1	chr8:121547984-121824309	WT_low	WT_high	28.0189	40.0576	0.515673	3.00211	5e-05	0.000170937
SNX13	chr7:17830384-17980131	WT_low	WT_high	8.03489	9.72738	0.275773	1.45486	0.0113	0.0239371
SNX14	chr6:86215214-86303874	WT_low	WT_high	18.6682	24.5684	0.396226	2.15148	0.00035	0.00104432
SNX9	chr6:158244202-158366109	WT_low	WT_high	40.5675	55.494	0.452007	2.65665	5e-05	0.000170937
SOCS3	chr17:76352857-76356160	WT_low	WT_high	21.3241	26.0269	0.287517	1.47622	0.01005	0.0215739
SOD2	chr6:160100148-160114353	WT_low	WT_high	112.382	343.752	1.61296	9.05437	5e-05	0.000170937
SOD3	chr4:24797084-24802467	WT_low	WT_high	23.5304	35.4	0.589222	2.60069	5e-05	0.000170937
SORBS2	chr4:186506597-186877870	WT_low	WT_high	1.29855	5.25673	2.01726	7.42862	5e-05	0.000170937
SORBS3	chr8:22409250-22433008	WT_low	WT_high	35.7384	46.0907	0.367001	1.93332	0.0007	0.00196644
SP1	chr12:53773978-53810226	WT_low	WT_high	3.14818	4.4209	0.489825	2.3554	5e-05	0.000170937
SPAG16	chr2:214149102-215275225	WT_low	WT_high	10.1606	15.9423	0.649873	2.59061	5e-05	0.000170937
SPEF2	chr5:35617988-35814713	WT_low	WT_high	0.505273	0.82283	0.703533	1.56889	0.008	0.0176091
SPEG	chr2:220299699-220358354	WT_low	WT_high	10.2618	14.5656	0.505276	1.74606	0.0023	0.00576832
SPG20	chr13:36875774-36944317	WT_low	WT_high	24.5394	29.098	0.245818	1.4165	0.01425	0.0293977
SPG21	chr15:65255361-65282284	WT_low	WT_high	71.5284	85.5701	0.25859	1.45701	0.0109	0.0231789
SPIN2B	chrX:57146114-57147989	WT_low	WT_high	0.938696	2.2794	1.27992	2.06791	0.0002	0.000624402
SPPL2A	chr15:50999736-51057910	WT_low	WT_high	21.9339	27.6687	0.335088	1.73204	0.0026	0.00644009
SPTLC3	chr20:12989626-13147411	WT_low	WT_high	1.58841	4.56637	1.52347	5.68589	5e-05	0.000170937
SRD5A3	chr4:56212387-56251747	WT_low	WT_high	5.55061	7.03451	0.341805	1.5887	0.00625	0.0141443
SRGAP2B	chr1:121102016-121139765	WT_low	WT_high	1.67101	2.74658	0.716918	2.86644	5e-05	0.000170937
SRI	chr7:87834431-87856308	WT_low	WT_high	63.36	77.9809	0.299549	1.44763	0.0125	0.0261842
SRP14	chr15:40327890-40331403	WT_low	WT_high	147.906	184.296	0.317341	1.84663	0.0014	0.00368926
SRP14-AS1	chr15:40331511-40359710	WT_low	WT_high	0.686583	1.72056	1.32537	1.27245	0.0212	0.0417323
SRP9	chr1:225965514-225978168	WT_low	WT_high	70.1792	94.1854	0.424461	2.40572	5e-05	0.000170937
SSH3	chr11:67070918-67080078	WT_low	WT_high	4.78386	6.53962	0.451032	1.83032	0.00205	0.00519972
ST13	chr22:41220538-41253012	WT_low	WT_high	19.1986	23.0806	0.265673	1.42844	0.0135	0.0280303
ST5	chr11:8714898-8932498	WT_low	WT_high	15.4034	22.0895	0.520112	2.68157	5e-05	0.000170937
ST8SIA2	chr15:92937139-93011958	WT_low	WT_high	1.38384	1.89556	0.453943	1.66712	0.0044	0.010334
STAG3L2	chr7:74298091-74306731	WT_low	WT_high	0.338625	0.8298	1.29308	2.00844	0.002	0.00508529
STAG3L3	chr7:72467817-72476466	WT_low	WT_high	0.326193	0.668487	1.03517	1.69578	0.0056	0.0128208
STARD10	chr11:72465773-72504750	WT_low	WT_high	4.99247	15.2876	1.61453	6.47937	5e-05	0.000170937
STAT1	chr2:191833761-191878976	WT_low	WT_high	140.655	203.752	0.534647	3.28117	5e-05	0.000170937
STAT3	chr17:40465342-40540513	WT_low	WT_high	26.7287	35.8511	0.423626	2.44701	5e-05	0.000170937
STAT6	chr12:57482676-57505196	WT_low	WT_high	21.7336	29.3059	0.431266	2.02082	0.00055	0.00157888
STC1	chr8:23699433-23712320	WT_low	WT_high	5.21917	6.67087	0.354054	1.60818	0.0065	0.0146467
STC2	chr5:172741725-172756506	WT_low	WT_high	135.876	165.669	0.28601	1.75778	0.0019	0.0048577
STEAP3	chr2:119981383-120023227	WT_low	WT_high	11.3617	17.654	0.635816	3.25905	5e-05	0.000170937
STIM1	chr11:3876932-4114440	WT_low	WT_high	11.9165	15.4379	0.373511	1.93995	0.0007	0.00196644
STK11IP	chr2:220462572-220481173	WT_low	WT_high	3.53142	5.08836	0.526954	2.12161	0.00025	0.000766709
STK40	chr1:36805219-36851528	WT_low	WT_high	9.87268	14.2585	0.530314	2.64556	5e-05	0.000170937
STOM	chr9:124101265-124132582	WT_low	WT_high	37.014	45.8572	0.309078	1.77819	0.00205	0.00519972
STPG1	chr1:24645811-24741587	WT_low	WT_high	2.38251	3.66279	0.620463	2.13791	5e-05	0.000170937
STRN	chr2:37064840-37193615	WT_low	WT_high	1.85653	2.29111	0.303439	1.46368	0.0109	0.0231789
STT3A	chr11:125462689-125492654	WT_low	WT_high	97.4141	112.963	0.213646	1.30834	0.0229	0.0446715
STX7	chr6:132778662-132834337	WT_low	WT_high	9.70467	16.7764	0.789685	4.13166	5e-05	0.000170937
SUCLG2	chr3:67410883-67705038	WT_low	WT_high	27.4361	32.9557	0.264454	1.39335	0.0151	0.030945
SUFU	chr10:104263718-104393214	WT_low	WT_high	3.41568	5.18799	0.603003	2.42564	5e-05	0.000170937
SUMO1	chr2:203070902-203103322	WT_low	WT_high	55.7694	66.0677	0.24447	1.32324	0.0221	0.0433014
SUN1	chr7:855193-914557	WT_low	WT_high	57.0746	68.3659	0.260428	1.52068	0.0076	0.0168296
SUV420H1	chr11:67922329-67981239	WT_low	WT_high	9.32998	11.9568	0.357885	1.62681	0.0044	0.010334
SV2A	chr1:149874871-149889434	WT_low	WT_high	7.44036	14.8123	0.993355	4.68226	5e-05	0.000170937
SYNE3	chr14:95883830-95942173	WT_low	WT_high	0.531155	0.974522	0.875563	1.96613	0.00185	0.00474176
SYNGR2	chr17:76164670-76169009	WT_low	WT_high	32.5086	43.1812	0.409581	2.10761	0.0001	0.00032812
SYNJ2BP	chr14:70791797-70883807	WT_low	WT_high	3.88442	5.08754	0.389268	1.33803	0.0216	0.0424325
SYNRG	chr17:35874899-35969486	WT_low	WT_high	2.70063	3.56213	0.399442	1.84396	0.0012	0.00320919
SYPL1	chr7:105730813-105753093	WT_low	WT_high	87.7632	111.548	0.345973	2.04237	0.00035	0.00104432
SYT11	chr1:155829259-155854990	WT_low	WT_high	5.88851	11.1809	0.925067	4.65266	5e-05	0.000170937
SYT14	chr1:210111518-210337633	WT_low	WT_high	0.498863	0.785773	0.65547	1.73703	0.00195	0.00497086
TAB1	chr22:39795758-39833133	WT_low	WT_high	2.96586	4.71202	0.667893	2.51918	5e-05	0.000170937
TAF6L	chr11:62538774-62554813	WT_low	WT_high	9.90683	13.5769	0.454662	1.97257	0.00045	0.00131466
TANGO2	chr22:20004522-20053449	WT_low	WT_high	25.4294	30.147	0.245518	1.29007	0.02415	0.046812
TAP1	chr6_ssto_hap7:4239266-4252521	WT_low	WT_high	32.0977	45.5776	0.505853	2.29032	5e-05	0.000170937
TAPBP	chr6_qbl_hap6:4499711-4514410	WT_low	WT_high	49.0747	88.6005	0.852336	4.99055	5e-05	0.000170937
TARS2	chr1:150459839-150480085	WT_low	WT_high	10.1168	13.0711	0.369633	1.74632	0.00225	0.00565487
TAZ	chrX:153626405-153650063	WT_low	WT_high	11.1793	15.8281	0.501664	1.40427	0.013	0.0271106
TBC1D15	chr12:72233486-72320629	WT_low	WT_high	8.91581	10.5704	0.245599	1.29875	0.02465	0.0476682
TBC1D19	chr4:26585545-26757835	WT_low	WT_high	6.01102	8.53964	0.506564	2.2813	0.0002	0.000624402
TBC1D22B	chr6:37179953-37300746	WT_low	WT_high	4.33159	6.04089	0.479863	1.96692	0.00055	0.00157888
TBC1D32	chr6:121400639-121655646	WT_low	WT_high	1.10624	1.50694	0.445956	1.53366	0.0084	0.0183883
TBC1D5	chr3:17198653-17782399	WT_low	WT_high	4.8668	6.39271	0.393453	1.95363	0.00055	0.00157888
TBCEL	chr11:120894802-120960354	WT_low	WT_high	6.65111	8.53736	0.360195	1.71455	0.00315	0.00764917
TBK1	chr12:64845839-64895899	WT_low	WT_high	20.5028	24.721	0.269921	1.45465	0.00995	0.0213852
TBX15	chr1:119425665-119532179	WT_low	WT_high	2.72745	4.29989	0.656745	2.63385	5e-05	0.000170937
TCEA1	chr8:54879113-54935016	WT_low	WT_high	25.5718	32.6616	0.353039	1.86224	0.0005	0.00144792
TCEAL8	chrX:102507922-102510121	WT_low	WT_high	74.4497	94.1238	0.338293	1.83624	0.00145	0.00380678
TCEANC	chrX:13671224-13683527	WT_low	WT_high	0.712795	1.31333	0.881671	2.28872	0.0001	0.00032812
TCIRG1	chr11:67806461-67818366	WT_low	WT_high	63.3929	88.9999	0.489482	2.81409	5e-05	0.000170937
TECPR1	chr7:97844754-97881563	WT_low	WT_high	1.86142	2.71067	0.542251	2.0792	0.0003	0.000906829
TFEB	chr6:41651715-41703997	WT_low	WT_high	2.48369	3.6166	0.542151	1.69292	0.00355	0.00851653
TGFB3	chr14:76424439-76448365	WT_low	WT_high	1.35377	1.90074	0.489573	1.5335	0.00825	0.0180973
THAP2	chr12:72003378-72074428	WT_low	WT_high	0.730759	1.2539	0.778959	1.31771	0.0233	0.0453594
THBD	chr20:23026269-23030301	WT_low	WT_high	5.32181	7.29261	0.454518	2.01226	0.00055	0.00157888
THBS2	chr6:169615874-169654209	WT_low	WT_high	54.1669	87.5617	0.692889	4.21018	5e-05	0.000170937
THBS3	chr1:155165378-155177772	WT_low	WT_high	6.0441	10.7756	0.834165	3.89269	5e-05	0.000170937
THOC6	chr16:3072620-3077756	WT_low	WT_high	21.0792	29.8601	0.502403	2.00945	0.0005	0.00144792
THRA	chr17:38218445-38256978	WT_low	WT_high	5.43653	9.57039	0.81589	2.63294	5e-05	0.000170937
TIMP2	chr17:76849058-76921472	WT_low	WT_high	12.3989	16.5155	0.413609	2.10064	0.00015	0.000478204
TLE1	chr9:84198597-84304450	WT_low	WT_high	4.86638	6.29778	0.371995	1.59552	0.0056	0.0128208
TLN1	chr9:35697333-35749225	WT_low	WT_high	53.0328	70.1165	0.402871	2.14779	0.0002	0.000624402
TLX2	chr2:74741595-74744275	WT_low	WT_high	0.415053	1.46586	1.82038	2.72083	0.00025	0.000766709
TM7SF2	chr11:64863586-64883707	WT_low	WT_high	1.69893	5.29708	1.64057	1.9319	0.0044	0.010334
TM9SF2	chr13:100153627-100216302	WT_low	WT_high	61.0978	77.4518	0.34218	2.04022	0.0005	0.00144792
TMC4	chr19:54663832-54676944	WT_low	WT_high	0.439081	0.834609	0.926613	1.57927	0.00755	0.0167328
TMCO3	chr13:114145307-114204544	WT_low	WT_high	35.5089	51.241	0.529117	2.99143	5e-05	0.000170937
TMEFF2	chr2:192813771-193059659	WT_low	WT_high	0.378297	1.37378	1.86056	3.98434	5e-05	0.000170937
TMEM106B	chr7:12250847-12276890	WT_low	WT_high	9.90128	12.0894	0.28805	1.55005	0.0069	0.015446
TMEM120A	chr7:75544419-75623992	WT_low	WT_high	15.5856	22.9252	0.556719	1.34155	0.0184	0.036829
TMEM123	chr11:102267055-102323775	WT_low	WT_high	81.728	95.0481	0.217827	1.3108	0.02105	0.0414823
TMEM134	chr11:67231818-67236748	WT_low	WT_high	29.3018	38.13	0.379936	1.62908	0.0044	0.010334
TMEM135	chr11:86748885-87039876	WT_low	WT_high	1.65048	2.5155	0.607955	2.66031	5e-05	0.000170937
TMEM136	chr11:120195837-120204388	WT_low	WT_high	3.60274	4.45655	0.306831	1.29978	0.02425	0.0469795
TMEM140	chr7:134671258-134855578	WT_low	WT_high	3.02292	8.18516	1.43707	2.85488	0.0001	0.00032812
TMEM141	chr9:139685776-139687769	WT_low	WT_high	20.9567	29.1468	0.475924	1.95966	0.00055	0.00157888
TMEM150A	chr2:85825669-85829822	WT_low	WT_high	8.99618	12.3224	0.4539	1.84905	0.00135	0.00356933
TMEM167B	chr1:109633402-109639554	WT_low	WT_high	16.5225	19.8411	0.264065	1.36301	0.0174	0.0350578
TMEM230	chr20:5080483-5093733	WT_low	WT_high	74.8083	91.4365	0.289571	1.62476	0.00445	0.0104378
TMEM254	chr10:81805988-81852307	WT_low	WT_high	10.7216	17.3029	0.690493	3.18519	5e-05	0.000170937
TMEM255B	chr13:114462215-114514899	WT_low	WT_high	2.71276	5.80359	1.09718	2.75046	0.0001	0.00032812
TMEM44	chr3:194304996-194354150	WT_low	WT_high	5.65245	10.4954	0.892808	3.61313	5e-05	0.000170937
TMEM55A	chr8:92006501-92053203	WT_low	WT_high	16.2483	21.4468	0.400473	2.01013	0.00035	0.00104432
TMEM55B	chr14:20926011-20929771	WT_low	WT_high	20.6491	29.3486	0.507211	2.48568	5e-05	0.000170937
TMEM67	chr8:94767071-94831460	WT_low	WT_high	1.42375	2.73404	0.941337	3.13334	5e-05	0.000170937
TMEM8B	chr9:35829221-35854844	WT_low	WT_high	2.70842	4.61787	0.769775	2.42958	5e-05	0.000170937
TNFAIP2	chr14:103592663-103603776	WT_low	WT_high	0.316466	0.796502	1.33163	2.72873	5e-05	0.000170937
TNFRSF19	chr13:24144508-24250244	WT_low	WT_high	1.67653	2.51861	0.587152	2.05971	0.00015	0.000478204
TNFSF9	chr19:6531009-6535939	WT_low	WT_high	10.0791	12.5553	0.316923	1.2754	0.0244	0.0472408
TNIP1	chr5:150409503-150467221	WT_low	WT_high	14.9745	27.1401	0.85792	4.35207	5e-05	0.000170937
TNK2	chr3:195590234-195635880	WT_low	WT_high	0.584853	0.86973	0.572494	1.33844	0.01835	0.0367417
TNKS	chr8:9413444-9639856	WT_low	WT_high	4.72706	5.83079	0.302747	1.57597	0.0061	0.0138424
TNKS1BP1	chr11:57067102-57092413	WT_low	WT_high	10.3729	22.3754	1.10909	5.99569	5e-05	0.000170937
TNS2	chr12:53436972-53473204	WT_low	WT_high	10.2321	20.7505	1.02004	3.50102	5e-05	0.000170937
TOB2	chr22:41829491-41843027	WT_low	WT_high	8.44052	11.6825	0.468948	2.34446	5e-05	0.000170937
TOM1	chr22:35695267-35743987	WT_low	WT_high	11.8004	18.7348	0.66688	3.16913	5e-05	0.000170937
TP53	chr17:7571719-7606820	WT_low	WT_high	9.77463	14.2363	0.542457	2.03562	0.00055	0.00157888
TP53BP1	chr15:43663256-43910998	WT_low	WT_high	6.69467	9.77397	0.545931	1.58316	0.0067	0.0150453
TPCN1	chr12:113659242-113736389	WT_low	WT_high	10.9266	18.948	0.794201	4.27468	5e-05	0.000170937
TPGS1	chr19:507496-519654	WT_low	WT_high	7.93061	12.9573	0.70826	2.06183	0.0006	0.00170841
TPK1	chr7:144149033-144533146	WT_low	WT_high	0.519943	0.809881	0.639357	1.26778	0.0248	0.0479282
TPRG1L	chr1:3541555-3546694	WT_low	WT_high	22.399	28.8454	0.364909	1.89205	0.0011	0.00296661
TRAF1	chr9:123664670-123691451	WT_low	WT_high	1.21513	1.82494	0.586737	1.92085	0.001	0.00271948
TRAPPC2	chrX:13730360-13752754	WT_low	WT_high	4.35059	5.76992	0.40734	1.62727	0.00465	0.0108587
TRIB1	chr8:126442562-126450647	WT_low	WT_high	11.2775	17.0868	0.599435	2.97461	5e-05	0.000170937
TRIM25	chr17:54965269-54991409	WT_low	WT_high	7.06237	9.04963	0.357705	1.82065	0.00165	0.00427946
TRIM47	chr17:73870244-73874656	WT_low	WT_high	10.2927	17.8876	0.797339	3.47092	5e-05	0.000170937
TRIM52	chr5:180673540-180688119	WT_low	WT_high	3.73197	5.90587	0.662213	2.36313	0.0001	0.00032812
TRIM6	chr11:5617330-5665625	WT_low	WT_high	2.41495	3.71021	0.619509	1.53681	0.00795	0.0175132
TRIM65	chr17:73885040-73893084	WT_low	WT_high	6.79949	10.8858	0.678942	3.10328	5e-05	0.000170937
TRIM68	chr11:4619901-4629489	WT_low	WT_high	7.19105	8.89216	0.306333	1.41741	0.013	0.0271106
TRIM7	chr5:180620923-180632293	WT_low	WT_high	0.837705	2.96729	1.82463	2.68909	5e-05	0.000170937
TRIOBP	chr22:38092994-38172563	WT_low	WT_high	66.3287	89.2915	0.42889	2.08001	0.0002	0.000624402
TRNAU1AP	chr1:28879528-28908366	WT_low	WT_high	8.92954	11.1005	0.313972	1.31701	0.02095	0.041311
TRO	chrX:54946995-54957866	WT_low	WT_high	3.98021	7.44135	0.90272	3.72272	5e-05	0.000170937
TRPM4	chr19:49661015-49715098	WT_low	WT_high	3.66582	7.46565	1.02613	4.2546	5e-05	0.000170937
TRPS1	chr8:116420723-116681255	WT_low	WT_high	1.25883	2.10696	0.743079	3.13215	5e-05	0.000170937
TRPT1	chr11:63974151-63993726	WT_low	WT_high	29.7839	39.5217	0.40811	1.79285	0.0016	0.00416126
TRPV2	chr17:16318855-16340317	WT_low	WT_high	44.9174	60.7783	0.436281	2.49869	5e-05	0.000170937
TSC1	chr9:135766734-135820020	WT_low	WT_high	2.68316	4.35725	0.699486	3.35103	5e-05	0.000170937
TSC22D1	chr13:45006278-45154568	WT_low	WT_high	25.1152	48.518	0.949958	5.1632	5e-05	0.000170937
TSKU	chr11:76493356-76509198	WT_low	WT_high	8.73818	11.9319	0.449415	2.0213	0.0005	0.00144792
TSPAN10	chr17:79604196-79615785	WT_low	WT_high	6.31453	15.3431	1.28085	4.49092	5e-05	0.000170937
TSPAN17	chr5:176074387-176086059	WT_low	WT_high	15.7373	18.9575	0.268581	1.32098	0.023	0.0448441
TSR3	chr16:1383605-1401873	WT_low	WT_high	78.0491	104.362	0.419146	2.20534	0.0001	0.00032812
TSTD3	chr6:99968869-99981059	WT_low	WT_high	0.877435	1.3376	0.608281	1.3695	0.01945	0.0386774
TTBK2	chr15:43036541-43213007	WT_low	WT_high	0.856754	1.22755	0.51883	1.67457	0.0052	0.0120079
TTC23	chr15:99676527-99791431	WT_low	WT_high	3.53368	4.89055	0.468826	1.90053	0.0005	0.00144792
TTC30A	chr2:178479025-178483694	WT_low	WT_high	0.826727	1.47385	0.834109	2.59614	5e-05	0.000170937
TTC31	chr2:74699958-74721691	WT_low	WT_high	15.2771	19.0692	0.319872	1.46756	0.0105	0.0224273
TTC37	chr5:94799598-94890709	WT_low	WT_high	25.4382	32.846	0.36872	2.15068	0.00015	0.000478204
TTLL7	chr1:84041470-84464833	WT_low	WT_high	2.75279	3.93164	0.514236	2.0236	0.0003	0.000906829
TTYH3	chr7:2671602-2704436	WT_low	WT_high	12.2217	17.9547	0.554922	2.87321	5e-05	0.000170937
TUBE1	chr6:112391859-112423993	WT_low	WT_high	8.12859	11.2063	0.463231	1.53315	0.00855	0.0186806
TWF2	chr3:52262625-52273183	WT_low	WT_high	35.6589	50.8573	0.512194	2.63774	5e-05	0.000170937
UBA6-AS1	chr4:68566995-68588222	WT_low	WT_high	2.60407	3.56834	0.454485	1.53585	0.0094	0.0203251
UBE2D1	chr10:60094738-60130513	WT_low	WT_high	20.2793	24.1287	0.250739	1.31289	0.02225	0.0435592
UBE2H	chr7:129470572-129592800	WT_low	WT_high	24.9934	37.2281	0.574845	3.32888	5e-05	0.000170937
UBE2Q2	chr15:76135626-76193388	WT_low	WT_high	18.0815	24.1954	0.42022	2.21587	0.00035	0.00104432
UBE2Q2P1	chr15:85070426-85123412	WT_low	WT_high	0.543288	1.09945	1.017	1.78783	0.0037	0.00883898
UBL7-AS1	chr15:74753605-74773633	WT_low	WT_high	1.08865	2.17918	1.00124	1.96345	0.00075	0.00209377
UBN1	chr16:4897631-4932402	WT_low	WT_high	6.90986	9.28666	0.426504	2.16512	0.0002	0.000624402
UBR2	chr6:42531759-42661243	WT_low	WT_high	5.55687	7.05437	0.344245	1.60972	0.005	0.0115938
UBXN2B	chr8:59323822-59364060	WT_low	WT_high	4.98262	6.56781	0.398509	1.89824	0.00085	0.00234621
UBXN7	chr3:196080368-196159345	WT_low	WT_high	15.3022	18.6235	0.283389	1.54842	0.00615	0.0139419
UCHL1	chr4:41258897-41270446	WT_low	WT_high	160.316	189.346	0.240113	1.38789	0.0149	0.0305865
UCP2	chr11:73685715-73693889	WT_low	WT_high	3.16215	4.64891	0.555987	1.7317	0.00335	0.00808683
UFSP2	chr4:186317839-186347139	WT_low	WT_high	14.7086	18.4028	0.323267	1.52012	0.00815	0.0179029
UGCG	chr9:114659045-114697654	WT_low	WT_high	51.8066	60.9768	0.235126	1.39496	0.0136	0.0282147
UHRF2	chr9:6413150-6507051	WT_low	WT_high	12.5392	16.2356	0.372708	1.93831	0.00095	0.00259546
UNC50	chr2:99225041-99234977	WT_low	WT_high	32.4587	42.6158	0.39278	1.92022	0.001	0.00271948
UNC93B1	chr11:67758570-67771595	WT_low	WT_high	9.81736	14.0768	0.519908	2.25426	5e-05	0.000170937
UROD	chr1:45477804-45481341	WT_low	WT_high	121.724	148.828	0.290031	1.70007	0.00295	0.00721081
USP19	chr3:49145478-49158371	WT_low	WT_high	9.86906	13.2951	0.429913	2.2181	0.0001	0.00032812
USP2	chr11:119225924-119252436	WT_low	WT_high	0.423578	0.726064	0.77747	1.45455	0.0089	0.0193647
USP21	chr1:161129253-161135516	WT_low	WT_high	5.15589	7.50473	0.54158	2.12053	5e-05	0.000170937
USP33	chr1:78161673-78225564	WT_low	WT_high	19.5209	23.3765	0.26004	1.42876	0.0129	0.0269242
USP35	chr11:77899857-77925757	WT_low	WT_high	0.4228	0.729706	0.787338	1.75053	0.0036	0.00862421
USP8	chr15:50716573-50838902	WT_low	WT_high	5.7292	6.95697	0.280125	1.38085	0.0161	0.0327467
USP9X	chrX:40944887-41095832	WT_low	WT_high	9.87387	13.306	0.430386	2.5084	5e-05	0.000170937
VAMP4	chr1:171669295-171711379	WT_low	WT_high	4.03635	5.4426	0.431243	1.71581	0.0024	0.00599148
VAMP5	chr2:85811530-85820511	WT_low	WT_high	34.7064	48.8442	0.492986	2.07661	0.0005	0.00144792
VAT1	chr17:41166621-41174459	WT_low	WT_high	43.9379	74.9889	0.771213	4.43608	5e-05	0.000170937
VCPIP1	chr8:67542487-67579452	WT_low	WT_high	4.69227	5.89763	0.32985	1.6803	0.00355	0.00851653
VEZF1	chr17:56048909-56065615	WT_low	WT_high	7.59902	10.6005	0.480244	2.44427	5e-05	0.000170937
VIPAS39	chr14:77893017-77923983	WT_low	WT_high	8.25575	10.2147	0.307183	1.40036	0.01505	0.0308515
VMAC	chr19:5904851-5910263	WT_low	WT_high	0.355256	0.743284	1.06506	1.53097	0.0154	0.0314845
VPS11	chr11:118938462-118952688	WT_low	WT_high	9.71566	13.2059	0.442795	2.19727	0.0001	0.00032812
VPS13A	chr9:79791671-80032399	WT_low	WT_high	1.40716	1.7454	0.310772	1.34499	0.0181	0.0362969
VPS13C	chr15:62144589-62352664	WT_low	WT_high	1.06796	1.80517	0.757272	3.35315	5e-05	0.000170937
VPS18	chr15:41186627-41196173	WT_low	WT_high	16.4667	19.5781	0.249693	1.32399	0.0214	0.0420844
VPS26A	chr10:70883907-70932616	WT_low	WT_high	73.6316	89.8142	0.286619	1.68835	0.00295	0.00721081
VPS28	chr8:145648983-145653946	WT_low	WT_high	49.3174	61.4626	0.317614	1.54832	0.008	0.0176091
VPS29	chr12:110929327-110939945	WT_low	WT_high	90.8146	116.203	0.355647	2.00321	0.00055	0.00157888
VPS39	chr15:42450898-42500524	WT_low	WT_high	12.2219	15.3677	0.330432	1.78382	0.0014	0.00368926
VPS41	chr7:38763542-38948800	WT_low	WT_high	12.6109	17.8449	0.50084	2.73477	5e-05	0.000170937
VPS45	chr1:150039349-150117505	WT_low	WT_high	14.9854	18.4711	0.301712	1.48488	0.00885	0.0192675
VPS4B	chr18:61056424-61089752	WT_low	WT_high	18.8335	23.7471	0.334452	1.79224	0.00205	0.00519972
VPS8	chr3:184529930-184770402	WT_low	WT_high	4.81696	7.4067	0.620707	2.99712	5e-05	0.000170937
VSIG10L	chr19:51834794-51845378	WT_low	WT_high	0.300119	0.832495	1.47191	2.78394	5e-05	0.000170937
VSNL1	chr2:17721806-17837706	WT_low	WT_high	3.08232	4.99821	0.697395	2.47482	5e-05	0.000170937
WAC-AS1	chr10:28808845-28821283	WT_low	WT_high	2.43632	3.98694	0.710581	2.95	5e-05	0.000170937
WARS	chr14:100800124-100842680	WT_low	WT_high	81.878	152.598	0.898191	5.40578	5e-05	0.000170937
WASF2	chr1:27730729-27816698	WT_low	WT_high	13.7844	18.066	0.390247	2.12998	0.00015	0.000478204
WBP1L	chr10:104503726-104576021	WT_low	WT_high	16.5595	28.4558	0.781067	4.30748	5e-05	0.000170937
WBP5	chrX:102611379-102613397	WT_low	WT_high	237.331	291.293	0.295573	1.74381	0.0025	0.00621566
WBSCR27	chr7:73248920-73256855	WT_low	WT_high	4.94011	8.29346	0.74743	2.16273	0.0004	0.00118047
WDFY3-AS2	chr4:85887970-85928168	WT_low	WT_high	0.325848	0.754448	1.21122	1.69056	0.0074	0.0164379
WDR13	chrX:48455879-48463582	WT_low	WT_high	26.8701	32.1843	0.260356	1.33466	0.02155	0.0423458
WDR24	chr16:734621-740424	WT_low	WT_high	8.75987	11.2098	0.355783	1.64315	0.0051	0.0118
WDR41	chr5:76728068-76788332	WT_low	WT_high	12.7847	18.4889	0.532246	2.65123	5e-05	0.000170937
WDR48	chr3:39093476-39180394	WT_low	WT_high	9.28172	14.745	0.667761	2.45292	0.0001	0.00032812
WDR6	chr3:49044636-49060926	WT_low	WT_high	41.1171	49.0769	0.255305	1.28409	0.0238	0.0462161
WDR60	chr7:158649268-158738883	WT_low	WT_high	1.81075	3.08792	0.770048	2.71486	5e-05	0.000170937
WDR81	chr17:1619816-1641893	WT_low	WT_high	4.75953	8.144	0.774919	3.7061	5e-05	0.000170937
WDR91	chr7:134868589-134896316	WT_low	WT_high	0.772853	1.08758	0.492853	1.44784	0.0113	0.0239371
WFS1	chr4:6271576-6304992	WT_low	WT_high	18.7284	24.6252	0.394906	2.11229	0.0002	0.000624402
WIPF1	chr2:175424301-175547627	WT_low	WT_high	1.57022	2.188	0.478647	1.69234	0.00325	0.00786677
WISP2	chr20:43343884-43356452	WT_low	WT_high	10.5181	17.0346	0.695589	2.78717	5e-05	0.000170937
WNT2B	chr1:113009162-113063910	WT_low	WT_high	0.443836	0.911827	1.03873	1.86179	0.002	0.00508529
XKR8	chr1:28285972-28294607	WT_low	WT_high	4.63777	6.63271	0.516166	1.99178	0.00045	0.00131466
XPO1	chr2:61705068-61765418	WT_low	WT_high	31.8499	40.8586	0.35935	2.10481	0.00015	0.000478204
XPOT	chr12:64798152-64842463	WT_low	WT_high	53	80.6775	0.606174	3.61923	5e-05	0.000170937
XRRA1	chr11:74459912-74660232	WT_low	WT_high	2.50609	3.57169	0.511168	1.37579	0.02535	0.0488612
YBX3	chr12:10851675-10875953	WT_low	WT_high	101.019	123.493	0.289804	1.66638	0.00375	0.00894676
YIPF1	chr1:54317391-54355487	WT_low	WT_high	9.32125	11.6174	0.317693	1.35513	0.0175	0.0352388
YIPF3	chr6:43479564-43484728	WT_low	WT_high	62.7125	73.966	0.238109	1.32098	0.02	0.0396504
YIPF4	chr2:32502957-32531658	WT_low	WT_high	19.5845	27.0021	0.463358	2.30273	0.00015	0.000478204
ZBED8	chr5:159820154-159827104	WT_low	WT_high	3.94523	5.396	0.451781	1.79899	0.00165	0.00427946
ZBTB26	chr9:125680307-125693830	WT_low	WT_high	1.07935	1.72282	0.67461	1.66422	0.0027	0.00666097
ZBTB38	chr3:141043054-141168632	WT_low	WT_high	24.0187	32.6574	0.443252	2.64529	5e-05	0.000170937
ZBTB4	chr17:7362684-7387568	WT_low	WT_high	10.8721	13.5253	0.315032	1.65947	0.00405	0.00959028
ZC2HC1A	chr8:79578281-79631997	WT_low	WT_high	4.32257	6.94552	0.684192	2.93814	5e-05	0.000170937
ZC3H10	chr12:56512003-56516280	WT_low	WT_high	3.08897	5.2496	0.765079	2.70708	5e-05	0.000170937
ZC3H11A	chr1:203764750-203823256	WT_low	WT_high	6.07863	7.33207	0.270474	1.26964	0.0251	0.0484395
ZCCHC11	chr1:52888947-53018762	WT_low	WT_high	3.01127	3.77424	0.325813	1.45459	0.0129	0.0269242
ZCCHC24	chr10:81142082-81205383	WT_low	WT_high	7.57346	14.3956	0.9266	4.66794	5e-05	0.000170937
ZDHHC20	chr13:21872263-22033509	WT_low	WT_high	7.02532	8.58382	0.289056	1.4387	0.01275	0.026647
ZDHHC24	chr11:66306734-66313671	WT_low	WT_high	14.3819	20.9253	0.540997	2.21856	5e-05	0.000170937
ZDHHC7	chr16:85008066-85045141	WT_low	WT_high	31.1854	37.309	0.258653	1.43433	0.0127	0.0265557
ZFAND6	chr15:80351909-80430735	WT_low	WT_high	34.1418	52.354	0.616758	3.25484	5e-05	0.000170937
ZFP36L1	chr14:69254371-69262960	WT_low	WT_high	10.5301	17.2958	0.715901	3.43564	5e-05	0.000170937
ZFP36L2	chr2:43449540-43453745	WT_low	WT_high	23.4078	33.5138	0.517767	2.8	5e-05	0.000170937
ZFP62	chr5:180274610-180288286	WT_low	WT_high	3.54815	4.62336	0.381873	1.6412	0.0043	0.0101225
ZFP64	chr20:50700549-50808524	WT_low	WT_high	9.98764	12.6705	0.343253	1.60837	0.00545	0.0125164
ZFP90	chr16:68573115-68609975	WT_low	WT_high	6.10674	7.80924	0.354779	1.64066	0.00325	0.00786677
ZFYVE27	chr10:99496877-99520664	WT_low	WT_high	11.1775	15.0486	0.429037	2.07253	0.00035	0.00104432
ZHX2	chr8:123793900-123986755	WT_low	WT_high	2.22274	2.84036	0.35373	1.33533	0.02185	0.0428664
ZIC4	chr3:147103834-147124596	WT_low	WT_high	0.719988	1.89773	1.39823	3.53564	5e-05	0.000170937
ZKSCAN1	chr7:99613194-99639312	WT_low	WT_high	7.46181	9.95605	0.416047	2.28357	5e-05	0.000170937
ZKSCAN3	chr6:28317690-28336954	WT_low	WT_high	0.905003	1.63568	0.853895	2.75809	5e-05	0.000170937
ZKSCAN4	chr6:28209482-28227030	WT_low	WT_high	0.883608	1.26846	0.521597	1.68631	0.00315	0.00764917
ZKSCAN8	chr6:28109687-28127250	WT_low	WT_high	2.67263	3.40688	0.350191	1.62004	0.0048	0.0111742
ZMYM6	chr1:35451766-35497569	WT_low	WT_high	3.51099	4.33794	0.305133	1.36664	0.01805	0.036211
ZMYM6NB	chr1:35447126-35450948	WT_low	WT_high	33.8701	47.7701	0.496096	2.34332	5e-05	0.000170937
ZNF10	chr12:133707213-133736049	WT_low	WT_high	1.14645	1.72232	0.587176	2.00508	0.00065	0.00183772
ZNF12	chr7:6728063-6746566	WT_low	WT_high	9.22289	11.5724	0.327393	1.72736	0.0025	0.00621566
ZNF160	chr19:53569866-53606687	WT_low	WT_high	5.57467	8.41658	0.594347	2.87847	5e-05	0.000170937
ZNF181	chr19:35225479-35233774	WT_low	WT_high	1.89432	2.87443	0.601597	2.08439	0.00055	0.00157888
ZNF213	chr16:3185056-3192805	WT_low	WT_high	3.55829	4.87705	0.454822	1.69301	0.00285	0.006992
ZNF225	chr19:44617547-44637255	WT_low	WT_high	1.76066	2.81545	0.677251	2.29112	0.0001	0.00032812
ZNF235	chr19:44790500-44809178	WT_low	WT_high	0.714575	1.20407	0.75276	2.03402	0.00065	0.00183772
ZNF248	chr10:38065453-38147012	WT_low	WT_high	2.47041	4.47916	0.858479	2.29828	0.0001	0.00032812
ZNF292	chr6:87865268-87973406	WT_low	WT_high	3.54478	5.70486	0.686493	3.51501	5e-05	0.000170937
ZNF302	chr19:35168543-35177302	WT_low	WT_high	5.62804	8.30203	0.560832	2.40571	0.0001	0.00032812
ZNF329	chr19:58637694-58662148	WT_low	WT_high	2.10209	3.00923	0.517573	1.90411	0.0006	0.00170841
ZNF333	chr19:14800851-14889353	WT_low	WT_high	2.68926	3.60655	0.423409	1.64526	0.00405	0.00959028
ZNF337	chr20:25604680-25677540	WT_low	WT_high	2.41157	4.26406	0.822259	3.21933	5e-05	0.000170937
ZNF350	chr19:52452386-52490079	WT_low	WT_high	3.80528	4.8532	0.350935	1.34786	0.01815	0.0363888
ZNF354A	chr5:178138521-178157703	WT_low	WT_high	6.01358	8.2526	0.456623	1.93687	0.0007	0.00196644
ZNF354B	chr5:178286953-178311424	WT_low	WT_high	2.32398	3.37949	0.54021	1.75543	0.0027	0.00666097
ZNF414	chr19:8575461-8579048	WT_low	WT_high	5.08634	7.24696	0.510747	1.52969	0.0066	0.0148469
ZNF432	chr19:52536676-52552073	WT_low	WT_high	0.997306	1.58652	0.669761	1.85869	0.00225	0.00565487
ZNF436	chr1:23685940-23698330	WT_low	WT_high	3.14041	4.89433	0.64016	2.61003	5e-05	0.000170937
ZNF444	chr19:56652534-56672262	WT_low	WT_high	10.9658	15.0024	0.452175	1.84064	0.00155	0.00404458
ZNF471	chr19:57019211-57040269	WT_low	WT_high	0.768046	1.48499	0.951185	3.06626	5e-05	0.000170937
ZNF490	chr19:12686919-12721623	WT_low	WT_high	0.81744	1.33536	0.708043	2.37466	0.00015	0.000478204
ZNF512	chr2:27805835-27846082	WT_low	WT_high	5.45074	9.758	0.840133	3.84817	5e-05	0.000170937
ZNF517	chr8:146024260-146034529	WT_low	WT_high	0.442246	0.94227	1.09129	1.8072	0.0052	0.0120079
ZNF519	chr18:14075988-14132489	WT_low	WT_high	0.85071	1.2739	0.582517	1.49732	0.00825	0.0180973
ZNF528	chr19:52901120-52921657	WT_low	WT_high	1.66385	2.69352	0.694965	2.58684	0.0001	0.00032812
ZNF546	chr19:40502942-40526948	WT_low	WT_high	0.69465	1.04504	0.589196	2.06311	5e-05	0.000170937
ZNF554	chr19:2819871-2836733	WT_low	WT_high	0.550975	0.918118	0.736692	1.79786	0.0026	0.00644009
ZNF563	chr19:12428303-12444534	WT_low	WT_high	1.0567	1.54255	0.545761	1.53739	0.007	0.0156462
ZNF564	chr19:12636183-12662356	WT_low	WT_high	3.26381	4.86759	0.576652	2.27253	5e-05	0.000170937
ZNF580	chr19:56152391-56154836	WT_low	WT_high	39.0906	63.6563	0.703482	3.27335	5e-05	0.000170937
ZNF585B	chr19:37672480-37701451	WT_low	WT_high	1.09536	1.647	0.588437	2.19023	0.0001	0.00032812
ZNF594	chr17:5082830-5095178	WT_low	WT_high	1.74383	2.28313	0.388751	1.50198	0.0097	0.0209003
ZNF599	chr19:35248978-35264134	WT_low	WT_high	0.464116	0.778797	0.746761	1.64555	0.0057	0.0130266
ZNF600	chr19:53268747-53290034	WT_low	WT_high	1.87693	2.70328	0.52634	1.76441	0.00255	0.00632902
ZNF606	chr19:58488440-58518574	WT_low	WT_high	2.13063	2.88023	0.434905	1.65313	0.00375	0.00894676
ZNF616	chr19:52617652-52643191	WT_low	WT_high	3.11443	4.68509	0.589108	2.38206	0.0001	0.00032812
ZNF624	chr17:16524047-16557167	WT_low	WT_high	1.28331	1.92542	0.585307	2.01451	0.0005	0.00144792
ZNF667	chr19:56950692-56988770	WT_low	WT_high	2.08379	2.91679	0.48517	1.8226	0.00115	0.00308883
ZNF688	chr16:30581018-30583728	WT_low	WT_high	5.35039	8.54626	0.67565	2.10437	0.00075	0.00209377
ZNF709	chr19:12571997-12595632	WT_low	WT_high	0.372984	0.837226	1.1665	3.01498	5e-05	0.000170937
ZNF720	chr16:31724549-31772886	WT_low	WT_high	0.70103	1.04772	0.579712	1.39055	0.01625	0.0330128
ZNF740	chr12:53551446-53584654	WT_low	WT_high	1.34373	2.19693	0.709243	1.97797	0.0007	0.00196644
ZNF75D	chrX:134382535-134478012	WT_low	WT_high	2.45914	3.13917	0.352229	1.30179	0.0233	0.0453594
ZNF771	chr16:30418734-30429916	WT_low	WT_high	6.91533	15.1776	1.13407	3.48922	5e-05	0.000170937
ZNF774	chr15:90895476-90904715	WT_low	WT_high	0.703889	1.24126	0.81839	1.67872	0.0059	0.0134369
ZNF775	chr7:150076405-150095719	WT_low	WT_high	1.44925	2.26393	0.643523	1.47051	0.0151	0.030945
ZNF780A	chr19:40575058-40596845	WT_low	WT_high	1.34678	2.43995	0.857334	2.97534	5e-05	0.000170937
ZNF784	chr19:56132106-56135941	WT_low	WT_high	1.47448	2.35516	0.675618	1.65732	0.0053	0.0122123
ZNF846	chr19:9868150-9879410	WT_low	WT_high	1.20878	1.96556	0.701394	1.88966	0.00205	0.00519972
ZNF862	chr7:149535508-149564568	WT_low	WT_high	0.822872	1.08332	0.396724	1.30082	0.02555	0.0492032
ZNF879	chr5:178450775-178461388	WT_low	WT_high	0.947629	2.13643	1.17281	3.30031	5e-05	0.000170937
ZNF883	chr9:115759399-115774472	WT_low	WT_high	4.01286	5.19202	0.371663	1.45641	0.01085	0.0230848
ZNF891	chr12:133696554-133707059	WT_low	WT_high	1.02917	1.66482	0.693875	1.86083	0.0012	0.00320919
ZSCAN18	chr19:58595208-58629793	WT_low	WT_high	19.741	25.632	0.376754	1.82201	0.0018	0.0046256
ZSCAN20	chr1:33938231-33961995	WT_low	WT_high	0.942032	1.57014	0.737042	2.33825	0.0002	0.000624402
ZSCAN26	chr6:28234787-28246000	WT_low	WT_high	8.94131	11.8805	0.410039	1.90583	0.00065	0.00183772
ZSCAN29	chr15:43650369-43662258	WT_low	WT_high	1.19184	1.55896	0.387402	1.38428	0.01705	0.0344379

## Sheet: Table S6
miR-30a and YAP Overlapping Targets
ACTR1A	CPNE8	FRZB	LYPLAL1	PRRT2	SLC38A2	TRPS1	ZDHHC20
ACVR1	CREB1	GNAI2	MBNL2	PTPN13	SLC7A5	TTLL7	ZFP36L2
AIDA	CTHRC1	GNPDA1	MGEA5	RAB32	SMDT1	UBN1
ATG2B	DNAJC13	GRIN2A	MIA3	RPS6KA2	SOCS3	USP2
ATP6V1B2	DPYSL2	H6PD	NAGPA	RUNX2	SPG20	VAT1
CAPN5	EPDR1	IP6K3	PDE5A	SAMHD1	STC1	VPS13C
CDC37L1	ESCO1	KIAA0226L	PGM1	SCAMP1	SUCLG2	WBP1L
CHMP2B	FAHD1	KIAA2026	PLEKHM3	SCN9A	SYPL1	WIPF1
CHST2	FAM210B	KLHL28	PPAPDC2	SGSM2	TBC1D15	XPO1
COL4A3BP	FLVCR2	LHFPL2	PPFIA2	SLC16A14	TNKS	ZCCHC24

## Sheet: Table S7
Figure	ANOVA test	Source of Variation	F (Dfn, Dfd)	P-value	Significance
Figure 5d	Three-way	Time	F (5, 48) = 1905	P<0.0001	****
		Genotype	F (1, 48) = 135.5	P<0.0001	****
		Treatment	F (1, 48) = 82.70	P<0.0001	****
		Time x Genotype	F (5, 48) = 12.51	P<0.0001	****
		Time x Treatment	F (5, 48) = 7.712	P<0.0001	****
		Genotype x Treatment	F (1, 48) = 5.030	P=0.0296	*
		Time x Genotype x Treatment	F (5, 48) = 0.2766	P=0.9237	ns
Figure 5e	Three-way	Time	F (5, 48) = 1351	P<0.0001	****
		Genotype	F (1, 48) = 329.2	P<0.0001	****
		Treatment	F (1, 48) = 113.7	P<0.0001	****
		Time x Genotype	F (5, 48) = 41.10	P<0.0001	****
		Time x Treatment	F (5, 48) = 10.77	P<0.0001	****
		Genotype x Treatment	F (1, 48) = 0.005250	P=0.9425	ns
		Time x Genotype x Treatment	F (5, 48) = 0.8735	P=0.5060	ns
Figure 6a	Three-way	Time	F (5, 48) = 2520	P<0.0001	****
		Genotype	F (1, 48) = 258.3	P<0.0001	****
		Treatment	F (1, 48) = 169.1	P<0.0001	****
		Time x Genotype	F (5, 48) = 42.66	P<0.0001	****
		Time x Treatment	F (5, 48) = 15.93	P<0.0001	****
		Genotype x Treatment	F (1, 48) = 18.83	P<0.0001	****
		Time x Genotype x Treatment	F (5, 48) = 3.999	P=0.0041	**
Figure S5b	Three-way	Time	F (5, 48) = 230.5	P<0.0001	****
		Genotype	F (1, 48) = 19.06	P<0.0001	****
		Treatment	F (1, 48) = 121.4	P<0.0001	****
		Time x Genotype	F (5, 48) = 3.072	P=0.0174	*
		Time x Treatment	F (5, 48) = 12.79	P<0.0001	****
		Genotype x Treatment	F (1, 48) = 25.77	P<0.0001	****
		Time x Genotype x Treatment	F (5, 48) = 4.539	P=0.0018	***
Figure S5c	Three-way	Time	F (5, 48) = 1628	P<0.0001	****
		Genotype	F (1, 48) = 520.2	P<0.0001	****
		Treatment	F (1, 48) = 90.34	P<0.0001	****
		Time x Genotype	F (5, 48) = 42.92	P<0.0001	****
		Time x Treatment	F (5, 48) = 7.765	P<0.0001	****
		Genotype x Treatment	F (1, 48) = 5.263	P=0.0262	*
		Time x Genotype x Treatment	F (5, 48) = 1.253	P=0.2995	ns
Figure S6a	Two-way	Interaction	F (15, 48) = 0.4945	P=0.9317	ns
		Time	F (5, 48) = 1475	P<0.0001	****
		Treatment	F (3, 48) = 2.332	P=0.0859	ns
Figure S6b	Two-way	Interaction	F (15, 48) = 7.114	P<0.0001	****
		Time	F (5, 48) = 2076	P<0.0001	****
		Treatment	F (3, 48) = 88.50	P<0.0001	****
Figure S7a	Three-way	Time	F (5, 48) = 1877	P<0.0001	****
		Genotype	F (1, 48) = 352.1	P<0.0001	****
		Treatment	F (1, 48) = 2.911	P=0.0945	ns
		Time x Genotype	F (5, 48) = 59.48	P<0.0001	****
		Time x Treatment	F (5, 48) = 1.340	P=0.2636	ns
		Genotype x Treatment	F (1, 48) = 0.5599	P=0.4580	ns
		Time x Genotype x Treatment	F (5, 48) = 0.2636	P=0.9307	ns
